# Supplementary material for: Impact of inherent aspects of body image, eating behavior and perceived health competence on quality of life of university students
Source: PLoS One. 2018 Jun 22;13(6):e0199480. doi: 10.1371/journal.pone.0199480 (PMC6014647; doi:10.1371/journal.pone.0199480)
Supplement: S1 Dataset — (XLSX) [file pone.0199480.s001.xlsx]

## Sheet: Data
Code_identification	Age	Sex	Country	Course_area	Course_year	Course_Schedule	Housing	Course_Expectations	Course_Performance	Course_thoughts_dropping_out	Work	Medication_study	Medication_body	Suplements_body	Weight	Height	BMI	Nutritional_status	Economic_class	MBDS1	MBDS2	MBDS4	MBDS6	MBDS8	MBDS9	MBDS12	MBDS15	MBDS16	MBDS19	MBDS21	MBDS23	BSQ5	BSQ11	BSQ15	BSQ20	BSQ21	BSQ22	BSQ25	BSQ28	WHOQoL5	WHOQoL6	WHOQoL7	WHOQoL9	WHOQoL10	WHOQoL11	WHOQoL12	WHOQoL13	WHOQoL14	WHOQoL16
1	23	1	1	1	3	1	0	4	2	1	0	0	0	0	80	1.8	24.7	2	4	0.3	0.3	0.3	0.1	0.2	0.3	0.1	0.4	0.3	0.5	0.3	0.2									4	4	3	3	4	5	4	5	5	3
2	19	1	1	1	1	1	0	3	3	1	0	0	0	0	130	1.85	38	4	3	1.5	2	2.4	0.1	0.4	0.9	0.2	2	2	0.5	1	3									4	4	3	3	3	4	5	4	5	3
3	19	1	1	1	1	1	0	4	3	1	0	0	0	0	60	1.75	19.6	2	3	1.5	1.5	3.2	1	1.5	1.5	0.6	1.6	3.2	0.8	1.2	1.2									4	4	3	3	3	4	3	4	4	4
4	20	1	1	1	1	1	0	3	3	0	0	0	0	1	79	1.75	25.8	3	4	1.4	2.1	1.6	3.2	1.6	0.9	2.8	1.6	0.6	1.5	1.8	2.1									4	4	3	4	3	5	5	5	4	4
5	19	1	1	1	1	1	0	4	1	0	0	0	0	1	72	1.78	22.7	2	3	0.7	1.4	2.4	0.1	1.6	0.6	0.1	1.2	0.4	0.5	0.8	1.6									5	5	4	4	5	5	3	4	4	3
7	19	1	1	1	1	1	0	3	3	0	0	0	1	1	82	1.81	25	2	4	1.8	1	0.9	0.9	1.2	0.8	1.2	1.2	0.6	1.2	0.6	1.2									4	4	3	4	4	4	5	5	4	4
8	18	1	1	1	1	1	0	3	2	0	0	0	0	0	65	1.7	22.5	2	4	1.8	1.4	5	3.6	1.6	0.2	1.8	1.2	1.5	0.5	1.5	2.4									5	4	2	4	4	4	4	4	5	4
14	18	1	1	1	1	1	0	1	3	0	0	0	0	0	63	1.72	21.3	2	4	1.8	1.6	1.8	1.5	1.2	0.5	1.5	0.8	0.2	0.9	1	0.8									4	3	2	2	2	4	3	3	4	2
15	21	1	1	1	1	1	0	3	3	1	0	0	0	1	73	1.77	23.3	2	3	2.1	1	2.8	1.5	0.5	2.8	1.5	1.2	0.6	1.5	0.8	1									3	3	3	3	4	4	4	4	4	2
16	18	1	1	1	1	1	0	3	2	0	0	0	0	0	81	1.8	25	3	2	5	4	5	1	4	0.4	4	5	3.2	0.5	2	3.6									4	3	3	3	3	3	3	4	4	2
17	19	1	1	1	1	1	0	4	3	0	0	0	1	1	75	1.8	23.1	2	4	1.4	1.2	4	0.1	1.4	2.4	1.8	2.4	0.8	2	1.6	1.2									4	4	3	4	3	4	4	4	4	4
18	18	1	1	1	1	1	0	5	4	0	1	0	1	1	77	1.83	23	2	3	2	3	4	1	1.8	0.6	4	4	3.2	1.5	2	2									5	5	4	3	5	5	3	5	5	3
21	18	1	1	3	1	1	0	2	2	1	0	0	0	0	84	1.73	28.1	3	4	3.2	3.2	2.1	0.2	2.4	2.1	0.4	2	0.8	0.5	0.3	2.4									4	4	3	3	2	3	3	4	3	3
26	21	1	1	3	1	1	0	2	2	0	0	0	0	1	83	1.73	27.7	3	4	2.8	2.8	1.2	1.2	1.2	2.4	1.5	2.5	2.8	1.6	2	1.6									2	3	4	3	5	3	4	4	4	3
27	18	1	1	3	1	1	1	3	2	1	0	0	1	0	97	1.83	29	3	4	0.5	1	0.1	0.1	0.5	0.2	0.1	0.5	0.9	0.5	1.5	0.5									3	4	4	2	2	1	1	3	3	2
28	21	1	1	3	3	1	0	2	2	1	1	0	0	0	68	1.72	23	2	4	2.4	0.9	1.5	0.1	1.5	0.1	0.3	0.5	0.1	2.5	0.3	0.3									4	4	4	4	4	5	3	3	4	4
29	21	1	1	3	3	1	0	3	2	1	1	1	0	0	112	1.73	37.4	4	3	0.4	0.4	0.1	0.1	0.4	0.3	0.1	0.4	0.1	0.5	0.2	0.4									2	2	2	2	2	3	1	3	2	1
30	19	1	1	3	1	1	0	3	3	1	0	0	1	1	70	1.8	21.6	2	4	1.8	1	4	0.8	1	2.1	1.2	1.2	2.7	0.6	2.8	1.8									4	5	4	4	5	4	1	3	3	4
31	30	1	1	1	4	0	0	3	3	0	1	0	0	0	92	1.65	33.8	4	3	3	0.5	0.5	0.2	0.5	0.2	0.1	0.5	0.1	0.5	0.3	3									2	2	3	2	4	4	4	5	2	2
32	22	1	1	1	3	1	0	4	3	0	0	0	0	1	81.5	1.8	25.2	3	4	2.1	1.6	5	4	2.4	1.5	4	2.1	1.5	0.9	1.5	1.5									4	4	4	4	4	4	3	4	4	5
33	24	1	1	1	3	1	0	4	2	0	1	1	0	0	79	1.75	25.8	3	4	3.2	3.2	2.1	3	3.2	1.5	3	5	4	3	1.5	3.6									4	4	3	2	3	3	3	4	3	2
34	23	1	1	1	3	1	0	4	3	0	0	0	1	1	73	1.75	23.8	2	4	4	2	5	5	2	4	5	5	5	3	4	4									4	3	2	3	4	2	2	4	4	4
36	21	1	1	1	3	1	0	2	2	1	0	1	0	1	84	1.76	27.1	3	3	3.2	2.1	4	2.8	4	3.2	5	4.5	5	1.6	2.4	2.7									4	3	3	3	4	3	3	4	5	3
37	20	1	1	1	2	1	0	2	2	0	1	0	1	1	60	1.75	19.6	2	3	2	1.2	2.4	1.5	2	1.5	1.5	1.5	2	2.5	2	1.5									4	5	2	3	4	4	4	4	5	3
42	19	1	1	3	1	0	0	3	1	1	0	1	0	0	74	1.71	25.3	2	3	0.9	1.2	0.2	0.1	1.2	0.1	0.1	0.5	1.2	0.5	0.3	2									3	1	2	1	1	3	3	5	3	1
45	19	1	1	3	1	0	0	4	2	0	1	1	0	0	108	1.9	29.9	4	3	2	0.5	5	5	0.5	0.1	3.2	3.6	5	0.5	1.2	1.2									5	1	3	2	4	3	4	3	3	2
46	18	1	1	3	1	0	0	4	1	0	0	0	0	0	69	1.83	20.6	2	3	2	2.5	3.2	0.2	1.6	0.2	0.1	0.6	2	0.5	0.5	1									4	4	3	3	5	3	3	4	2	4
47	21	1	1	3	1	1	0	2	1	0	0	0	1	1	66.8	1.68	23.7	2	2	0.9	0.4	0.5	0.5	0.9	0.9	0.9	2.5	0.5	2.5	0.1	0.1									2	1	2	1	2	2	3	5	5	3
48	19	1	1	3	1	0	0	5	3	1	0	0	0	0	72	1.76	23.2	2	3	3.2	2.4	1.8	3	1.8	1.5	4	4.5	5	0.5	1.8	0.3									4	3	3	4	4	3	3	4	3	2
49	19	1	1	3	1	0	0	2	2	1	0	0	0	0	77	1.77	24.6	2	3	0.9	1	0.8	0.8	0.1	0.8	0.5	2.5	0.5	0.4	0.1	0.1									5	5	3	2	3	3	3	1	2	1
50	20	1	1	3	1	0	0	3	2	1	0	0	0	1	74	1.7	25.6	3	3	3.2	1.8	5	0.2	3	3.6	2.1	4	4	2	1.6	2.4									4	3	3	4	3	4	3	3	4	4
51	18	1	1	3	1	0	0	4	2	0	0	0	0	1	76	1.76	24.5	2	3	1.8	1.6	3.2	1.5	1.8	1.2	2.8	1.6	0.6	2.1	1.6	1.6									3	4	3	3	5	5	5	4	4	4
52	18	1	1	3	1	0	0	4	3	1	0	0	0	0	70	1.75	22.9	2	3	2.8	1.8	3.5	1.8	1.8	1.5	3.2	0.5	3.6	1.2	0.5	0.9									5	4	4	5	5	3	2	5	4	5
53	21	1	1	2	2	1	1	3	2	0	0	0	0	0	119	1.83	35.5	4	4	0.3	0.3	0.2	0.1	0.5	0.3	0.1	0.4	0.2	0.5	0.4	0.5									4	1	3	3	5	5	5	4	2	4
54	20	1	1	2	2	1	1	4	3	1	0	0	0	0	75	1.78	23.7	2	2	2.4	2.4	2	0.4	1.2	0.1	0.6	0.8	1.2	0.4	1	2									4	3	4	4	4	4	4	4	3	3
55	21	1	1	2	2	1	1	4	2	1	0	0	1	0	68	1.75	22.2	2	4	1.5	0.6	1.6	0.8	1	1.5	0.4	1	0.4	0.5	2	1.5									3	3	3	3	3	4	3	4	3	2
56	19	1	1	2	2	1	0	2	2	0	0	0	1	1	90	1.85	26.3	3	3	1.8	1.4	1.6	0.2	1.6	0.8	2.8	3.2	2.8	1.4	1.4	1.6									5	4	3	2	3	5	3	4	2	2
58	19	1	1	1	3	1	0	3	3	1	1	0	0	1	78	1.84	23	2	4	0.8	1.6	4	1	2.4	4	2.8	2.4	3.2	2	2.4	3									5	4	4	4	4	4	4	4	4	4
59	24	1	1	1	5	0	1	4	3	0	1	0	1	1	70	1.78	22.1	2	2	1.6	1.6	1.5	0.4	1.6	0.3	0.4	1.8	0.6	0.8	1.4	1.4									5	5	5	5	3	4	3	4	3	4
62	22	1	1	1	4	0	0	2	2	0	0	0	0	1	78	1.8	24.1	2	4	2	1.6	2.8	5	1.2	4	4	1	5	2	0.2	2									3	4	4	2	3	5	1	5	4	1
63	21	1	1	1	3	0	0	2	2	0	1	0	0	0	69	1.66	25	3	3	1.5	2	2.8	1.8	1.8	0.4	2.1	2.5	2.4	2.4	2	2.8									5	5	4	4	5	4	4	4	3	3
64	21	1	1	1	3	1	0	4	3	0	0	1	1	1	71	1.76	22.9	2	4	0.9	1	2.8	1.5	1	0.3	5	2.4	2.1	0.8	0.1	1									4	4	4	4	4	5	5	3	3	3
66	23	1	1	1	4	1	0	3	2	0	0	0	0	0	62	1.77	19.8	2	3	0.6	0.6	1.2	0.5	1.2	1.2	0.2	1.5	1.2	1.5	0.7	1.4									4	4	4	2	3	4	4	5	5	2
67	27	1	1	1	5	1	0	2	2	1	1	0	0	0	114	1.83	34	4	2	2.5	2.5	2	2	2	1	2	2	2	1.5	2	1									2	4	2	2	1	2	3	3	2	2
68	21	1	1	1	4	1	1	2	2	1	0	1	0	0	62	1.74	20.5	2	3	0.6	0.6	1.2	0.2	2.4	0.6	0.2	1.2	2.4	4	1.2	2.4									4	3	4	4	5	5	5	5	4	4
69	22	1	1	1	4	1	0	5	2	1	0	1	0	0	68	1.76	22	2	4	1.2	1.2	2.4	0.2	1.4	0.6	0.8	2.4	2	2	1	2.8									4	3	3	2	4	4	4	3	4	4
71	19	1	1	1	2	1	0	4	3	1	1	0	0	1	68	1.85	19.9	2	3	4	4	5	2.4	5	1.8	5	5	5	5	5	5									4	4	4	4	4	2	4	4	4	4
75	23	1	1	1	3	1	0	2	2	1	0	0	1	1	85	1.9	23.5	2	4	1	2	5	5	2	4	5	2	5	2.1	2	2									4	2	3	4	5	5	3	4	4	4
76	21	1	1	1	2	1	0	3	2	1	0	0	0	0	67	1.65	24.6	2	3	0.4	0.5	1.2	0.2	3.5	0.1	0.6	0.6	0.4	1.4	1.5	1									5	5	3	3	3	5	3	4	3	3
77	20	1	1	1	2	1	0	4	2	0	0	0	0	0	69	1.75	22.5	2	4	0.6	1.2	2.8	0.2	1	0.3	0.2	1.2	0.3	0.4	0.4	1.5									4	4	4	3	3	4	4	4	3	4
78	19	2	1	2	2	1	0	4	3	1	0	0	0	0	65	1.65	23.9	2	3													4	1	4	1	4	3	1	2	4	3	4	4	4	4	4	4	4	3
81	26	1	1	1	5	0	0	4	2	0	0	0	0	1	81	1.83	24.2	2	2	0.8	1.6	0.4	0.4	1.6	0.4	0.6	1.5	0.1	0.8	1.4	1.4									3	4	2	4	4	3	3	5	4	2
82	22	1	1	1	4	0	0	4	3	0	1	0	0	1	75	1.83	22.4	2	2	2	1	5	0.1	1	1.5	0.2	1	0.1	0.4	0.5	1.2									5	5	3	3	4	5	3	5	4	3
83	24	1	1	1	4	0	0	3	2	0	0	0	0	1	105	1.9	29.1	3	3	1.6	1.5	2	1.8	1.5	1.2	1	1.6	1.5	2	1.4	1.5									4	4	3	4	4	3	3	3	3	4
84	24	1	1	1	4	0	0	2	2	0	0	0	0	0	48	1.68	17	1	3	0.1	0.9	1.6	1.2	1.2	1.6	0.6	1.2	1.6	0.5	0.4	1.2									3	4	2	4	4	5	4	5	5	4
85	21	1	1	1	4	0	0	3	4	1	1	0	0	0	77	1.7	26.6	3	4	1.5	1.5	1.5	0.2	1.5	1.5	0.6	0.5	0.2	0.6	1.2	0.6									4	3	3	3	3	4	3	3	4	3
86	20	1	1	1	3	0	0	3	3	0	0	0	0	0	62	1.78	19.6	2	4	2.8	1	2.4	1.5	1.4	2.4	1.5	2	1.5	1.5	2	1									4	4	4	3	5	4	3	4	5	4
87	21	1	1	1	3	0	0	5	3	0	0	0	0	0	85	1.85	24.8	2	3	1.6	3.2	3.2	2.1	0.4	2.8	1.4	2.4	3.2	0.5	2.8	2.8									3	2	3	3	3	3	2	3	2	3
88	22	1	1	1	5	0	0	3	2	1	1	0	0	1	75	1.73	25.1	3	4	2	2.4	0.6	0.1	1.4	0.8	0.8	0.8	1.6	1.2	1.6	1.5									4	4	4	3	3	4	3	5	3	4
89	23	1	1	1	4	0	0	4	3	0	1	1	1	1	73	1.73	24.4	2	4	1	1.5	1.5	1	1.5	1.5	1	1.5	1.5	2	1.5	1.5									4	5	4	4	3	4	3	4	2	3
90	22	1	1	1	4	1	0	5	2	0	0	0	0	0	88	1.72	29.7	3	3	2	2	0.1	0.1	2	0.1	0.1	5	3	0.5	1.5	1.5									5	5	4	5	5	5	5	5	5	5
91	20	1	1	3	1	0	1	4	3	1	0	0	0	0	65	1.74	21.5	2	2	1	1	0.4	0.2	3.6	0.1	0.1	0.5	0.6	0.5	0.5	3.2									4	4	3	4	4	5	3	3	3	4
93	20	1	1	1	3	0	1	2	3	1	1	0	0	0	84	1.71	28.7	3	2	2.4	2	2	1.2	2	2.1	1.5	2	2	1.6	0.2	1.5									4	4	4	4	4	4	4	4	3	4
95	21	1	1	3	2	0	0	4	2	1	0	0	1	1	60	1.75	19.6	2	3	3.2	2.1	3.2	1.2	2.1	2.8	1.6	2.4	2.8	1	1.2	1.5									3	3	3	3	3	3	2	4	4	4
96	23	1	1	1	3	0	0	2	3	0	0	0	0	0	60	1.75	19.6	2	3	0.1	0.3	1.5	0.2	0.5	0.2	0.6	0.5	1.5	0.5	0.4	0.4									3	3	4	2	3	3	2	3	3	4
99	22	1	1	1	3	0	0	2	2	1	1	0	0	0	83	1.69	29.1	3	3	0.3	0.3	0.3	0.1	0.4	0.3	0.1	0.4	0.1	0.5	0.4	0.4									4	5	2	4	3	5	3	4	4	4
101	23	1	1	1	5	0	0	3	1	1	1	0	0	0	70	1.75	22.9	2	3	3.2	1.6	2.8	2.1	2.4	3.2	1.4	3	2.8	2.5	2	2.1									4	5	2	4	5	4	5	5	3	5
102	22	1	1	1	4	0	0	2	2	1	0	0	0	0	77	1.88	21.8	2	4	1.5	1.5	2.8	0.1	1.5	2.8	0.1	1.5	0.2	0.5	2	1.5									4	5	3	2	3	5	3	4	4	4
104	19	1	1	1	1	0	0	3	3	1	1	0	0	1	71	1.67	25.5	2	3	1.6	1.4	2.4	0.3	0.8	1.5	0.2	1.6	2.1	1.2	1.8	1.8									4	5	4	4	4	5	3	4	4	3
105	19	1	1	1	1	0	0	5	3	0	1	1	0	0	79	1.85	23.1	2	3	2.7	3.2	3.2	1.8	2.1	0.8	1.4	4	2.4	2.4	1.6	2.4									3	4	2	4	3	4	3	4	2	2
106	18	1	1	1	1	0	0	5	3	0	1	0	0	0	80	1.72	27	3	3	3.2	3.6	2.8	2.4	2.1	4	2.4	4	3.2	1	3.2	2.1									4	5	5	4	5	3	3	4	2	4
107	18	1	1	1	1	0	1	3	3	0	0	0	1	1	56	1.73	18.7	2	4	4	2.4	5	3.2	2.4	3.6	1.6	4	4	2.1	2	2.1									4	5	4	4	4	4	3	4	4	4
111	19	1	1	1	1	0	0	4	2	0	0	0	0	0	81	1.81	24.7	2	4	3.5	0.5	2	2.7	0.5	2	0.7	3.5	1.2	1	5	3.5									3	2	3	2	3	1	3	3	4	3
113	19	1	1	1	1	0	0	5	3	1	0	1	0	1	77	1.8	23.8	2	4	1.4	2	5	2.1	1	5	5	1.4	5	1.5	1.8	1.6									5	5	3	4	5	5	5	4	5	2
113	20	2	1	2	4	0	0	4	3	1	0	1	0	1	61	1.66	22.1	2	3													6	4	4	6	6	6	1	6	4	3	4	4	4	2	3	4	3	4
116	21	1	1	1	1	0	0	4	3	0	0	0	0	0	84	1.77	26.8	3	3	2.8	0.9	3.2	1.8	0.8	0.6	2.8	2.8	2.8	1	2.4	1.8									3	3	3	4	3	3	3	4	3	2
117	21	1	1	1	1	0	0	4	2	0	0	0	1	1	86	1.76	27.8	3	4	5	5	1	5	0.5	0.1	2	5	1	0.5	0.5	5									5	5	4	3	2	3	4	4	5	5
118	25	1	1	1	1	0	1	4	3	0	0	1	0	0	97	1.78	30.6	4	2	5	0.9	5	3.6	4	4	4.5	4	2.5	3.2	1.5	3.2									3	4	3	4	2	2	3	4	2	3
124	18	1	1	3	1	1	1	4	3	0	0	0	0	0	83	1.7	28.7	3	3	2.8	3	3	1.5	2.4	1.2	1.8	4	4	3.5	2.4	2.1									3	4	4	4	4	3	2	4	3	5
125	26	1	1	1	1	1	0	3	2	0	1	0	0	0	80	1.81	24.4	2	3	0.8	2.4	1.2	0.2	1.6	0.3	0.1	0.3	0.3	0.5	0.3	0.3									4	3	3	3	4	4	3	4	3	4
127	20	1	1	1	3	1	0	3	3	0	1	0	1	1	70	1.72	23.7	2	4	2.4	1.8	2.1	0.1	1.5	0.8	0.3	2.4	0.1	3	2.8	0.9									4	3	3	4	3	4	4	4	4	2
129	19	2	1	1	1	1	0	3	2	0	0	0	0	0	53	1.63	19.9	2	3													5	1	3	2	3	6	1	2	4	4	3	3	3	4	4	5	4	5
131	19	2	1	1	1	1	0	4	2	0	0	0	0	0	59	1.6	23	2	3													3	1	3	1	6	6	4	2	4	4	2	4	3	4	4	4	3	2
132	19	2	1	1	1	1	0	4	3	1	0	0	0	0	60	1.6	23.4	2	4													5	1	4	2	6	6	3	3	4	5	3	3	4	3	4	4	4	5
134	18	2	1	1	1	1	0	3	3	0	0	0	0	1	60	1.65	22	2	4													4	3	2	2	5	3	3	4	4	3	3	3	5	3	5	5	5	4
135	18	2	1	1	1	1	0	4	2	1	0	0	0	0	65	1.6	25.4	3	3													6	3	6	5	4	5	5	5	4	4	4	4	4	3	3	3	4	3
136	20	2	1	1	2	1	1	3	3	0	0	0	0	0	66	1.6	25.8	3	4													3	3	3	3	4	3	5	4	3	4	4	4	3	3	2	4	4	2
137	19	2	1	1	1	1	0	3	2	1	0	1	1	1	55	1.73	18.4	2	3													6	5	5	4	5	6	3	5	4	4	4	4	3	3	5	5	5	2
138	20	2	1	1	1	1	0	4	3	1	0	0	0	0	88	1.71	30.1	4	4													6	2	5	3	4	4	5	6	5	5	4	2	3	2	3	5	3	2
140	19	2	1	1	1	1	0	3	2	1	0	0	0	0	64	1.7	22.1	2	3													4	3	3	2	2	4	1	3	4	4	3	4	3	3	3	4	4	2
141	18	2	1	1	1	1	0	3	3	1	0	0	0	0	52	1.6	20.3	2	3													5	3	5	3	1	3	2	2	4	3	3	4	4	3	2	4	3	2
142	20	2	1	1	1	1	0	5	2	1	0	1	0	1	62	1.64	23.1	2	3													5	2	5	3	3	1	1	1	4	3	3	4	3	3	3	4	4	2
143	19	2	1	1	1	1	0	2	2	1	0	0	0	0	63	1.61	24.3	2	4													3	2	3	2	2	2	1	1	5	5	3	3	5	4	5	5	4	2
144	22	2	1	1	2	1	1	4	3	1	0	0	0	0	67	1.7	23.2	2	3													3	1	2	2	1	2	1	2	4	4	3	3	3	4	3	4	3	4
145	19	2	1	1	1	1	0	4	2	0	0	0	0	0	67	1.72	22.6	2	3													6	4	5	5	3	4	4	6	5	5	2	2	3	2	2	3	4	4
146	19	2	1	1	1	1	0	4	3	0	0	0	0	0	48	1.6	18.7	2	4													2	1	1	1	1	1	1	1	4	4	4	3	4	5	3	4	4	4
151	22	2	1	1	1	1	0	4	3	0	0	0	0	0	66	1.55	27.5	3	4													4	3	3	3	3	4	5	3	5	5	4	4	4	2	3	4	5	4
152	19	2	1	1	1	1	1	4	2	0	0	1	1	1	54	1.6	21.1	2	3													6	4	5	4	2	1	5	6	4	5	4	4	2	3	3	4	4	5
153	20	2	1	1	1	1	0	5	3	0	0	1	0	0	95	1.62	36.2	4	3													6	6	6	6	6	6	6	6	4	5	5	5	5	1	3	5	3	5
154	20	2	1	1	1	1	0	4	3	1	1	0	0	0	58	1.58	23.2	2	3													2	2	3	2	5	3	3	2	3	3	4	2	2	3	2	3	3	2
156	21	2	1	1	1	0	0	4	3	1	0	0	0	0	70	1.75	22.9	2	2													6	1	3	3	4	6	3	6	4	3	4	4	5	5	3	4	4	4
158	23	2	1	1	1	0	0	3	1	1	1	1	1	0	53	1.63	19.9	2	2													6	1	1	3	6	6	1	4	3	2	2	5	5	3	2	2	3	5
159	18	2	1	3	1	1	0	3	2	0	0	0	0	0	59	1.6	23	2	3													4	1	5	1	2	3	4	5	4	3	3	4	4	3	1	4	2	4
160	20	2	1	3	1	1	0	4	3	0	1	1	0	0	55	1.66	20	2	3													4	1	4	1	6	6	1	3	3	4	5	3	2	3	3	3	4	2
161	26	2	1	3	3	0	1	4	3	0	0	0	0	0	45	1.52	19.5	2	3													3	1	2	1	1	3	1	1	4	4	4	4	3	4	4	4	3	3
163	19	2	1	3	1	1	0	3	2	0	0	0	0	0	51	1.69	17.9	2	3													1	1	1	1	1	1	1	1	4	5	4	4	4	4	3	4	3	4
164	19	2	1	1	2	1	0	4	3	1	0	0	0	0	51	1.57	20.7	2	4													5	1	5	3	1	6	1	3	4	3	4	3	4	3	3	4	4	4
166	21	2	1	1	3	1	0	3	3	1	0	0	0	0	42	1.55	17.5	1	4													3	1	3	2	1	1	1	1	3	4	3	3	3	3	3	3	2	2
167	19	2	1	1	2	1	0	5	2	1	1	0	0	0	60	1.73	20	2	2													6	2	5	2	4	5	2	2	4	3	3	3	5	5	5	5	3	2
168	21	2	1	1	3	1	1	3	3	0	0	0	0	0	66.5	1.63	25	3	3													2	2	3	2	5	1	1	3	4	4	3	3	3	3	4	4	5	4
169	21	2	1	1	3	0	0	2	3	1	1	0	0	1	53	1.58	21.2	2	4													5	2	3	3	4	4	2	4	4	4	3	3	3	3	3	2	2	2
172	23	2	1	1	4	0	0	2	2	1	0	0	0	0	62	1.67	22.2	2	4													6	2	4	1	6	6	2	3	5	4	3	4	3	4	3	5	3	1
173	20	2	1	1	2	0	0	2	2	0	1	0	0	1	50	1.62	19.1	2	4													2	1	2	1	1	2	1	2	4	5	4	3	4	4	3	2	2	3
174	23	2	1	1	4	1	0	4	2	0	1	0	0	0	55	1.63	20.7	2	3													3	2	2	2	3	2	1	3	4	4	4	4	3	4	4	3	4	3
176	22	2	1	3	2	0	1	4	2	1	0	0	0	0	50	1.6	19.5	2	3													4	1	2	2	2	1	1	1	4	3	2	3	3	4	3	4	3	2
177	18	2	1	3	1	1	0	3	3	1	0	1	1	0	50	1.52	21.6	2	4													4	2	6	4	5	5	6	6	5	4	4	4	3	2	3	4	4	2
178	20	2	1	3	1	1	0	3	3	0	0	1	0	0	75	1.6	29.3	3	4													6	1	6	6	6	2	1	4	4	3	3	3	3	3	3	4	4	4
179	19	2	1	3	1	1	0	4	3	1	0	1	0	0	54	1.7	18.7	2	3													2	1	1	1	2	1	1	1	3	4	4	3	3	4	2	3	4	2
181	20	2	1	3	1	1	0	3	2	0	0	0	0	0	65	1.68	23	2	3													6	3	6	6	3	5	3	6	4	3	4	3	3	2	2	3	3	4
183	18	2	1	3	1	0	0	2	3	1	0	0	0	1	54	1.61	20.8	2	4													3	1	1	1	1	1	1	1	4	4	3	3	4	3	3	3	4	1
184	19	2	1	3	1	0	0	3	2	1	0	1	0	0	55	1.61	21.2	2	2													4	1	3	2	2	1	2	6	5	4	4	4	5	3	2	5	3	4
185	21	2	1	3	1	1	0	5	1	1	0	0	0	0	50	1.63	18.8	2	3													5	1	5	4	4	6	1	4	4	3	3	4	3	3	2	5	3	2
187	21	2	1	3	1	0	0	3	2	0	0	1	0	0	46	1.56	18.9	2	3													6	1	4	5	6	6	1	6	3	4	3	3	2	3	2	4	2	2
188	23	2	1	1	5	1	0	4	3	0	1	0	0	0	61	1.7	21.1	2	4													2	1	2	1	1	2	1	3	4	4	4	2	3	5	2	5	3	1
191	19	2	1	2	2	1	0	4	3	1	0	0	0	0	48	1.61	18.5	2	3													3	1	2	2	2	2	2	2	4	4	4	3	4	4	4	4	3	4
192	21	2	1	2	2	1	0	3	3	1	0	0	0	0	70	1.69	24.5	2	3													6	2	5	6	2	3	1	3	4	5	3	3	3	2	4	4	2	3
195	19	2	1	2	2	1	0	4	3	1	0	0	0	0	54	1.65	19.8	2	4													5	1	3	1	1	3	2	4	4	3	4	3	4	4	3	5	5	5
196	19	2	1	2	2	1	0	4	3	1	0	0	0	0	77	1.7	26.6	3	4													2	1	3	3	5	5	3	4	4	4	4	5	3	3	4	5	4	3
198	21	2	1	2	2	1	0	3	3	0	0	0	0	0	58	1.56	23.8	2	4													4	1	4	2	4	2	2	3	5	5	4	4	4	4	4	4	4	4
201	19	2	1	2	2	1	0	4	2	1	0	0	0	0	64	1.58	25.6	3	4													1	1	4	4	3	1	2	4	4	4	3	3	4	3	4	4	3	4
202	21	2	1	3	1	0	0	4	2	1	0	0	0	0	65	1.66	23.6	2	2													4	1	3	1	2	2	1	2	3	4	3	4	2	3	3	4	3	4
203	19	2	1	3	1	0	0	4	2	0	0	0	0	0	68	1.68	24.1	2	2													6	1	6	5	6	6	1	6	3	4	2	4	2	4	2	5	3	1
204	18	2	1	3	1	0	0	4	3	0	1	1	0	0	55	1.68	19.5	2	3													5	2	2	2	3	4	2	3	3	4	3	2	3	3	3	4	3	4
208	20	2	1	3	1	0	0	4	3	0	0	0	0	0	44	1.54	18.6	2	3													2	1	1	2	1	1	1	2	4	4	4	3	3	3	3	4	3	4
209	19	2	1	3	1	0	0	3	3	0	0	1	0	0	74	1.67	26.5	3	3													4	2	2	1	3	3	2	3	4	5	4	4	4	3	4	4	3	3
210	19	2	1	3	1	0	0	4	3	0	0	0	0	0	49	1.63	18.4	2	3													4	1	3	3	1	1	1	1	4	4	3	4	3	4	4	5	4	4
211	19	2	1	3	1	0	1	4	3	1	0	1	0	0	78	1.62	29.7	3	3													3	1	3	2	2	1	2	2	3	4	4	5	3	3	3	4	4	5
212	30	2	1	3	1	0	0	4	3	0	1	0	1	0	73	1.76	23.6	2	3													5	3	4	3	5	4	3	3	3	3	4	3	3	3	2	4	2	3
213	23	2	1	1	3	1	0	2	3	1	0	0	0	0	52	1.6	20.3	2	3													1	1	2	1	2	2	1	1	4	4	4	3	4	5	3	4	4	4
214	20	2	1	1	3	1	0	2	2	1	0	1	0	0	53	1.73	17.7	1	4													3	3	3	4	2	4	2	1	4	2	3	3	2	3	3	3	3	2
215	28	2	1	1	5	0	0	2	2	0	1	0	1	0	74	1.62	28.2	3	2													5	2	6	4	6	2	2	5	4	5	5	5	3	5	4	4	3	4
216	21	2	1	1	3	0	0	4	2	0	0	0	0	0	52	1.65	19.1	2	3													6	1	6	4	6	6	1	3	4	5	3	3	4	3	2	4	4	4
217	20	2	1	1	3	1	0	2	2	1	0	1	0	0	60	1.7	20.8	2	3													4	1	5	4	1	4	3	3	3	2	3	3	3	1	5	4	3	4
219	20	2	1	1	3	1	0	3	3	0	0	0	0	0	61	1.69	21.4	2	3													5	2	2	2	3	6	1	2	4	4	3	3	4	4	4	4	4	4
220	20	2	1	1	1	0	0	4	3	0	1	0	0	0	50	1.68	17.7	1	3													1	1	1	1	1	1	1	1	3	5	4	3	3	4	3	4	2	2
220	20	2	1	1	3	1	0	4	3	1	0	0	1	1	52	1.56	21.4	2	3													6	1	3	3	3	1	1	3	3	4	4	4	2	4	3	4	4	2
221	27	2	1	1	3	0	0	3	3	1	0	1	1	1	50	1.58	20	2	2													6	4	4	5	3	1	2	5	3	4	3	4	3	2	1	4	2	2
222	21	2	1	1	4	1	0	2	2	1	0	0	0	0	75	1.68	26.6	3	3													5	4	5	4	3	5	4	4	3	3	3	3	3	3	1	3	3	1
224	23	2	1	1	2	1	0	5	2	1	1	0	0	0	62	1.58	24.8	2	3													4	1	4	3	1	1	1	2	4	3	3	3	3	3	4	4	3	2
225	20	2	1	1	2	1	0	5	3	1	1	0	0	0	62	1.66	22.5	2	2													4	1	5	4	4	6	6	4	3	1	4	2	2	3	2	4	2	1
226	23	2	1	1	2	1	1	4	3	0	0	1	0	0	62	1.77	19.8	2	2													5	1	2	3	2	6	2	2	3	5	4	2	3	5	2	4	2	5
227	19	2	1	1	2	1	0	3	3	0	0	0	0	0	58	1.61	22.4	2	4													3	1	3	2	3	3	1	1	4	4	4	4	3	4	4	4	4	4
228	19	2	1	1	2	1	0	4	3	1	0	0	0	0	53	1.68	18.8	2	3													2	1	2	2	1	1	1	1	3	2	3	3	3	3	4	4	2	5
230	20	2	1	1	2	1	0	5	3	0	0	0	0	0	60	1.57	24.3	2	3													4	1	4	1	4	1	1	4	5	4	3	2	3	5	2	4	2	4
232	23	2	1	1	4	1	0	2	2	1	1	0	0	0	58	1.6	22.7	2	3													3	1	5	2	5	5	1	5	4	5	4	4	4	3	3	3	3	3
233	20	2	1	1	3	1	0	4	4	0	1	0	0	0	57	1.57	23.1	2	4													3	1	4	1	3	1	1	1	5	5	4	3	4	5	4	5	5	3
233	19	2	1	1	1	1	0	3	2	1	0	0	0	0	78	1.7	27	3	4													5	2	6	2	6	6	5	4	4	4	3	2	3	3	4	4	4	3
234	22	2	1	1	3	1	0	5	2	0	0	0	0	1	49	1.6	19.1	2	3													4	1	3	2	2	2	1	1	4	4	3	4	3	3	3	3	4	2
235	20	2	1	1	3	1	0	4	3	0	0	0	0	0	43	1.52	18.6	2	3													5	1	5	5	2	4	2	3	4	2	3	3	1	3	3	4	4	1
236	21	2	1	1	3	1	0	2	2	0	1	0	0	1	60	1.74	19.8	2	4													4	4	4	2	2	5	1	2	4	3	3	4	3	4	3	4	3	4
237	21	2	1	1	3	1	0	3	3	1	1	1	0	0	57	1.7	19.7	2	3													1	1	1	1	1	1	1	1	4	4	3	4	3	4	4	3	3	4
239	21	2	1	1	3	1	0	4	3	0	1	0	0	0	64	1.64	23.8	2	3													3	2	2	3	3	2	1	4	4	4	4	4	4	4	4	4	4	3
240	22	2	1	1	3	1	0	4	3	0	1	0	0	0	54	1.62	20.6	2	4													5	1	2	1	4	2	2	1	5	4	4	3	4	4	2	5	4	3
241	23	2	1	1	3	1	1	4	3	0	0	0	1	0	68	1.66	24.7	2	2													6	3	6	4	6	6	3	6	3	4	3	4	3	2	2	3	2	2
242	22	2	1	1	3	1	0	2	2	1	1	0	0	0	70	1.72	23.7	2	3													3	1	4	2	1	2	2	3	4	4	2	2	3	3	2	3	2	3
243	21	2	1	1	3	1	0	2	2	0	1	0	0	0	64	1.68	22.7	2	4													5	3	5	3	4	5	2	3	3	4	4	3	4	3	4	4	3	4
244	20	2	1	1	3	1	0	4	3	0	1	0	0	0	53	1.63	19.9	2	3													5	2	5	2	4	6	2	4	4	4	4	3	4	3	3	4	4	4
249	24	2	1	1	4	0	0	5	3	1	1	0	0	0	66	1.7	22.8	2	2													3	2	3	1	2	1	2	4	3	4	3	4	3	3	3	4	4	3
250	20	2	1	1	3	1	0	3	3	1	1	0	0	0	59	1.73	19.7	2	3													4	2	1	1	3	2	2	3	3	5	4	3	3	4	3	4	3	4
251	24	2	1	1	3	0	0	3	3	1	0	0	0	0	50	1.76	16.1	1	3													2	1	2	1	3	1	3	2	4	5	4	4	4	4	3	4	3	4
252	20	2	1	2	2	1	0	3	2	1	0	0	0	0	55	1.62	21	2	4													6	2	4	3	4	5	3	2	4	5	4	3	4	4	5	5	2	2
253	20	2	1	2	2	1	0	4	2	1	0	0	0	0	67	1.64	24.9	2	3													5	3	1	1	5	6	1	2	5	5	3	3	3	4	5	4	4	2
254	24	2	1	2	2	1	0	4	3	0	0	0	0	0	77	1.7	26.6	3	3													4	1	3	2	5	1	2	3	4	5	4	4	3	3	3	3	4	4
256	20	2	1	1	4	1	0	3	3	1	1	0	0	0	47	1.56	19.3	2	3													6	3	4	1	3	6	1	6	4	5	4	4	3	3	3	4	3	4
257	21	2	1	1	4	1	0	5	3	1	0	0	0	0	90	1.7	31.1	4	3													6	1	6	4	6	3	1	6	4	5	5	5	4	1	1	4	3	5
259	24	2	1	1	4	1	0	5	3	0	1	0	0	1	72	1.71	24.6	2	4													2	2	2	2	5	2	2	5	4	5	4	4	5	4	4	5	4	4
260	22	2	1	1	4	1	1	5	3	0	1	0	1	1	75	1.65	27.5	3	3													6	3	4	6	6	3	3	3	5	5	5	4	5	3	4	5	2	2
261	22	2	1	1	4	0	0	3	2	0	1	0	0	0	51	1.65	18.7	2	3													6	1	1	1	3	4	1	4	4	4	4	4	4	5	3	5	3	4
262	23	2	1	1	4	0	0	3	3	0	1	1	0	0	54	1.61	20.8	2	4													4	2	2	1	1	2	1	3	4	5	4	2	3	4	3	3	4	2
264	24	2	1	1	5	0	0	2	2	0	0	0	0	0	57	1.66	20.7	2	3													6	1	2	2	2	4	1	4	3	4	4	3	3	4	2	4	3	4
265	23	2	1	1	4	0	0	4	2	0	1	0	0	0	63	1.5	28	3	3													6	2	6	6	4	3	2	6	4	5	4	3	3	3	3	4	3	4
267	21	2	1	1	4	0	0	3	3	1	1	1	0	0	62	1.62	23.6	2	3													4	2	4	2	3	4	1	3	4	4	3	2	3	4	4	3	3	4
268	22	2	1	1	4	0	0	2	3	1	0	0	0	1	58	1.6	22.7	2	4													4	1	5	3	6	1	2	4	3	3	4	4	4	2	3	4	4	4
270	23	2	1	1	4	1	0	4	3	0	1	0	0	0	98	1.76	31.6	4	3													3	1	3	1	3	3	1	1	4	4	4	4	4	4	3	4	4	4
271	21	2	1	1	4	1	0	4	3	0	1	1	0	0	41	1.5	18.2	1	2													4	1	3	2	1	3	1	4	4	4	3	4	3	3	3	4	3	2
272	22	2	1	1	5	1	0	4	2	0	1	1	1	1	64	1.67	22.9	2	4													6	5	6	6	6	6	5	5	3	4	3	4	3	2	3	3	2	1
273	22	2	1	1	4	1	0	3	2	0	1	0	1	1	72	1.65	26.4	3	4													6	3	6	6	5	5	6	5	2	3	2	4	2	1	3	3	4	3
274	22	2	1	1	4	1	0	3	4	0	1	0	0	0	74	1.72	25	3	3													5	1	2	1	3	6	2	2	4	5	4	4	4	3	3	4	4	4
276	21	2	1	1	4	1	0	4	3	1	1	0	0	0	75	1.7	26	3	4													4	1	1	2	4	1	1	4	4	4	4	4	3	4	4	4	3	2
277	18	2	1	1	1	0	0	4	3	1	1	0	0	0	51.5	1.68	18.2	2	3													6	1	3	3	4	1	1	1	3	5	4	4	4	3	4	5	3	3
278	18	2	1	1	1	0	0	5	4	0	0	0	0	0	55	1.68	19.5	2	4													1	1	1	1	1	1	1	1	5	5	5	4	5	5	3	4	3	4
279	24	2	1	1	1	0	0	5	4	0	0	1	1	0	90	1.6	35.2	4	4													3	3	3	3	3	3	3	3	5	5	5	4	4	4	4	4	4	3
281	23	2	1	1	1	0	0	5	3	0	0	1	0	0	53	1.57	21.5	2	4													1	1	5	3	3	5	1	3	3	4	3	2	3	3	2	4	2	4
284	19	2	1	1	1	0	0	3	3	0	1	0	0	0	49	1.6	19.1	2	4													3	1	3	2	1	1	1	1	5	4	4	3	3	4	2	4	3	2
287	21	2	1	1	4	0	0	5	3	0	1	0	0	0	51	1.56	21	2	3													5	1	2	2	5	5	3	3	2	4	2	2	3	3	3	4	2	2
288	22	2	1	1	4	1	0	2	2	1	1	0	0	0	53	1.6	20.7	2	3													2	2	2	2	2	2	2	2	4	4	4	4	3	4	3	3	3	4
290	25	2	1	1	5	0	0	5	2	0	0	1	1	1	43	1.61	16.6	1	3													6	3	1	2	3	2	1	2	4	4	2	4	2	4	3	5	4	2
291	24	2	1	1	4	1	0	4	3	1	0	0	0	0	58	1.63	21.8	2	3													2	1	2	2	1	2	1	2	4	4	4	4	3	4	3	4	3	2
292	21	2	1	1	4	1	0	4	3	1	1	0	0	0	50	1.66	18.1	1	3													3	1	3	2	2	5	2	1	4	3	3	3	4	4	4	4	4	4
293	21	2	1	1	4	1	0	5	3	1	0	1	0	0	58	1.7	20.1	2	3													5	2	4	1	5	5	1	3	4	5	4	3	5	5	3	4	3	3
295	21	2	1	1	4	1	1	2	3	1	1	0	0	0	68	1.71	23.3	2	3													1	1	6	1	3	5	1	5	5	4	3	3	4	4	2	3	3	4
296	21	2	1	1	4	1	0	3	3	1	1	0	0	0	56	1.66	20.3	2	4													2	1	2	1	1	3	1	1	5	5	5	4	5	5	5	5	5	4
297	20	2	1	1	4	1	0	3	3	1	1	0	1	0	60	1.67	21.5	2	3													4	3	5	5	5	6	5	5	4	4	3	3	5	2	3	3	2	2
298	28	2	1	1	4	1	0	3	3	1	0	1	1	1	58	1.63	21.8	2	2													6	1	6	2	6	6	1	4	3	5	4	4	3	4	2	3	3	3
299	25	2	1	1	1	0	0	3	2	1	1	0	0	0	62	1.6	24.2	2	2													3	1	2	2	2	3	1	2	3	4	4	2	2	4	2	3	2	2
300	20	2	1	3	1	1	0	3	2	0	0	0	1	0	73	1.74	24.1	2	3													6	3	3	2	6	6	3	6	4	2	2	4	1	4	3	2	3	1
302	18	2	1	3	1	1	0	3	3	1	0	1	0	0	58	1.71	19.8	2	3													2	1	4	1	1	1	1	2	3	4	5	4	3	4	3	4	2	2
303	20	2	1	3	1	1	1	3	3	1	0	0	0	0	59	1.6	23	2	4													4	1	4	3	2	3	1	4	4	4	4	3	3	3	3	3	3	4
304	18	2	1	3	1	1	0	4	2	1	0	0	0	0	51	1.5	22.7	2	4													5	1	5	3	2	5	1	4	4	3	4	5	4	3	5	5	4	3
306	18	2	1	3	1	1	0	3	3	0	0	0	0	0	67	1.66	24.3	2	3													3	2	5	5	6	6	6	6	4	4	3	4	4	2	3	4	3	3
308	20	2	1	3	1	1	0	3	2	1	0	0	0	0	52	1.7	18	1	3													3	1	2	3	1	1	1	1	4	4	3	3	3	3	3	4	3	3
309	20	2	1	3	1	1	1	3	4	0	0	1	0	0	43	1.64	16	1	2													1	1	1	1	1	1	1	1	5	5	5	4	4	5	3	5	4	4
310	20	2	1	3	1	1	0	4	2	1	1	1	0	0	64	1.7	22.1	2	3													5	1	4	4	5	6	1	5	4	5	4	3	3	3	2	4	4	4
311	19	2	1	3	1	1	0	4	2	0	0	1	0	0	60	1.63	22.6	2	4													5	1	3	1	5	1	4	1	4	4	3	3	3	3	3	5	4	3
313	18	2	1	3	1	1	0	3	2	0	0	1	0	0	43	1.59	17	2	4													6	1	1	1	1	6	1	2	3	3	3	4	2	4	4	5	4	1
314	23	2	1	1	4	1	1	2	1	1	0	1	0	0	55.5	1.63	20.9	2	4													2	1	2	1	2	1	1	2	4	5	3	4	4	5	5	5	4	2
316	19	2	1	3	1	1	0	5	3	0	0	1	0	0	52	1.56	21.4	2	4													6	1	2	2	2	3	3	4	4	4	4	3	3	4	5	4	3	1
317	21	2	1	3	3	0	0	3	1	1	1	0	1	0	95	1.73	31.7	4	3													1	1	6	3	5	6	1	4	2	4	2	3	3	3	2	3	2	2
319	19	2	1	3	1	1	0	3	3	1	0	0	0	0	48	1.52	20.8	2	3													6	1	3	1	4	1	2	6	3	5	4	3	4	4	3	3	3	4
320	18	2	1	3	1	1	0	3	3	1	0	1	0	0	50.7	1.67	18.2	2	3													6	2	4	3	1	1	2	2	3	4	4	4	3	3	5	5	4	2
321	18	2	1	3	1	1	0	2	1	1	0	0	1	1	55	1.53	23.5	2	4													6	3	5	3	6	2	3	2	4	3	4	3	3	3	3	4	2	2
322	18	2	1	3	1	1	0	3	2	1	0	0	0	1	48	1.68	17	2	4													3	1	5	4	1	1	1	1	3	5	4	3	5	3	3	3	3	5
324	18	2	1	3	1	1	0	3	2	1	0	0	0	0	65	1.63	24.5	2	2													5	3	6	4	5	3	3	3	2	3	3	3	2	3	2	5	3	2
326	22	2	1	3	1	1	0	3	3	1	0	0	0	0	73	1.62	27.8	3	3													4	1	5	2	3	1	3	5	4	4	3	4	3	4	5	5	4	3
327	18	2	1	3	1	1	0	4	3	1	0	0	0	0	40	1.57	16.2	1	3													3	1	3	3	1	1	1	3	4	5	4	3	4	4	4	4	4	4
329	19	2	1	3	1	1	0	3	3	0	0	0	0	0	58	1.67	20.8	2	3													3	1	3	3	1	4	1	1	4	3	4	4	3	3	3	4	4	3
330	19	2	1	3	1	1	1	3	3	0	0	1	0	0	52	1.63	19.6	2	4													4	1	3	1	3	2	1	2	4	4	4	4	4	4	3	4	4	4
331	18	2	1	3	1	1	1	3	3	0	0	1	0	0	58	1.61	22.4	2	4													6	1	6	3	1	2	1	6	4	4	4	3	3	3	3	2	2	2
332	21	2	1	1	4	1	0	3	2	0	1	0	1	1	45	1.59	17.8	1	4													4	1	3	3	2	1	1	1	5	4	2	3	3	3	1	4	2	3
333	22	2	1	1	4	1	0	4	2	0	1	0	0	0	60	1.64	22.3	2	4													3	1	1	1	1	1	1	2	4	4	3	4	4	5	4	5	5	3
335	25	2	1	1	4	0	0	3	3	0	1	1	0	0	63	1.65	23.1	2	2													4	2	5	2	2	3	1	3	2	4	3	3	3	3	3	3	2	2
336	22	2	1	1	4	0	0	4	3	1	1	0	0	0	60	1.75	19.6	2	3													3	3	1	1	1	2	1	3	4	5	4	4	3	4	4	4	3	4
337	21	2	1	1	4	0	1	4	2	0	1	0	0	0	57	1.6	22.3	2	3													4	1	4	3	3	4	1	3	4	4	3	4	3	3	3	4	4	3
338	21	2	1	1	3	1	0	4	3	1	0	0	0	0	63	1.69	22.1	2	4													3	1	3	1	4	3	2	4	2	3	4	3	5	5	5	5	5	4
339	20	2	1	1	2	0	0	4	3	1	0	0	0	0	41	1.57	16.6	1	3													2	1	2	2	1	1	2	1	4	4	3	4	4	3	4	5	5	4
340	20	2	1	1	3	1	0	2	3	1	0	0	0	0	55	1.6	21.5	2	4													1	1	1	1	1	1	1	1	5	5	3	3	4	5	5	4	5	2
343	21	2	1	1	4	1	1	3	3	0	1	1	0	0	68	1.64	25.3	3	4													5	3	3	3	4	4	2	3	4	5	4	3	3	3	3	4	3	2
344	18	2	1	3	1	1	0	5	3	0	0	1	0	0	67	1.73	22.4	2	4													5	1	5	1	4	1	2	4	4	5	4	4	4	4	4	5	3	3
345	18	2	1	3	1	1	0	3	3	1	0	0	0	0	60	1.58	24	2	3													6	1	5	3	1	1	1	4	4	4	4	3	5	5	3	5	4	4
347	21	2	1	3	1	1	0	4	3	0	0	1	1	0	49	1.63	18.4	1	3													5	1	4	2	3	5	1	2	3	5	3	3	3	3	2	4	2	4
349	19	2	1	3	1	1	0	4	3	1	0	1	0	0	63	1.71	21.5	2	3													4	1	5	2	2	1	2	4	4	4	4	4	4	4	4	4	2	4
351	19	2	1	3	1	1	0	5	3	1	0	1	0	0	47	1.65	17.3	2	4													4	1	1	1	1	1	1	1	4	5	4	3	4	4	4	3	4	4
353	18	2	1	3	1	1	0	3	2	0	0	0	0	0	55	1.58	22	2	3													2	1	3	2	1	1	2	3	4	4	4	3	4	3	4	5	5	3
354	20	2	1	3	1	1	0	3	3	0	0	0	0	0	65	1.57	26.4	3	3													5	4	5	4	5	3	3	6	3	3	2	3	3	2	3	4	3	3
355	18	2	1	3	1	1	0	4	2	1	0	0	0	0	59	1.69	20.7	2	3													6	6	6	5	6	5	6	5	4	2	2	3	4	1	5	4	5	4
356	23	2	1	3	1	1	0	4	3	0	1	0	0	0	75	1.73	25.1	3	3													5	3	4	3	5	5	1	3	3	4	4	4	3	4	4	4	3	2
357	19	2	1	3	1	1	0	3	3	0	0	1	0	0	65	1.59	25.7	3	3													6	2	4	2	2	3	3	6	3	4	4	3	3	2	3	4	3	4
358	20	2	1	3	1	1	0	3	2	1	0	1	0	0	52	1.65	19.1	2	3													6	2	3	1	1	2	1	1	3	4	4	3	3	5	2	4	3	3
359	18	2	1	3	1	1	0	2	2	1	0	0	0	0	78	1.67	28	3	4													6	1	4	3	4	3	1	2	4	5	4	4	3	3	3	5	4	4
361	22	2	1	1	5	1	0	4	4	1	1	0	0	0	64	1.65	23.5	2	2													6	2	2	1	1	1	1	3	4	5	4	4	3	4	3	4	3	3
362	20	2	1	1	2	0	0	5	3	0	0	0	0	0	95	1.7	32.9	4	3													5	3	3	3	3	3	1	3	5	5	5	4	4	4	4	4	4	4
364	19	2	1	1	2	0	0	5	3	0	1	0	0	0	55	1.62	21	2	3													3	1	3	3	1	3	1	4	4	4	4	3	3	4	4	4	3	2
365	21	2	1	1	2	0	0	5	3	0	1	0	0	0	48	1.63	18.1	1	2													3	1	3	1	1	2	1	2	3	5	4	4	4	5	3	4	2	4
366	20	2	1	1	2	0	0	2	2	1	0	0	0	0	56	1.6	21.9	2	4													2	1	2	1	2	6	3	2	4	4	3	5	3	5	4	3	3	4
368	19	2	1	1	2	0	0	4	3	1	0	0	0	0	56	1.67	20.1	2	4													3	1	1	3	1	1	1	1	5	5	3	3	3	5	4	4	4	3
369	24	2	1	1	2	1	0	4	2	1	1	1	0	0	63	1.66	22.9	2	2													3	1	4	2	3	3	1	3	3	5	4	3	4	4	2	3	3	1
370	21	2	1	1	3	1	1	4	3	0	1	0	0	0	49	1.65	18	1	3													1	1	1	3	1	1	1	1	4	2	4	4	4	4	3	5	3	4
371	22	2	1	1	2	0	0	2	2	1	0	0	0	0	73	1.68	25.9	3	3													4	2	4	3	2	4	4	3	3	4	3	3	3	2	2	4	2	4
372	21	2	1	3	4	1	0	2	2	1	0	0	0	0	57	1.64	21.2	2	4													5	3	6	3	1	6	6	6	3	3	2	4	2	3	4	5	2	2
372	21	2	1	1	2	0	1	3	2	0	1	0	0	0	54	1.65	19.8	2	2													6	3	5	3	4	5	4	4	2	3	3	3	3	3	2	4	2	2
373	21	2	1	1	4	1	0	4	3	0	1	0	0	0	49	1.55	20.4	2	3													6	1	3	4	1	5	1	6	4	5	3	4	3	3	5	5	3	3
375	21	2	1	1	4	1	0	3	2	1	0	0	0	0	63	1.58	25.2	3	3													4	1	4	3	3	4	1	3	3	4	3	4	3	3	3	3	3	5
376	22	2	1	1	4	1	0	3	3	1	0	1	0	0	80	1.62	30.5	4	2													3	2	3	3	3	2	2	3	3	4	4	3	3	3	3	3	3	3
377	21	2	1	1	4	1	1	3	3	1	1	0	0	0	58.5	1.76	18.9	2	2													4	2	2	2	3	3	1	2	4	4	4	4	3	4	3	4	4	4
378	21	2	1	1	4	1	0	3	3	1	0	0	0	0	47	1.55	19.6	2	2													1	1	1	1	1	1	1	1	3	4	5	3	4	5	5	5	3	5
379	22	2	1	1	3	1	1	2	3	1	1	1	0	0	69	1.6	27	3	4													3	2	4	6	6	1	2	2	4	4	4	3	3	2	4	5	4	1
380	21	2	1	1	2	0	0	4	2	1	0	0	0	0	50	1.65	18.4	1	3													4	1	3	3	1	3	1	3	3	3	3	4	3	4	2	4	3	3
381	19	2	1	1	2	0	0	2	3	0	0	0	0	0	80	1.58	32	4	4													2	1	4	4	5	1	2	3	3	2	4	5	3	4	3	5	3	4
382	21	2	1	1	2	1	0	2	2	1	0	1	1	1	59	1.54	24.9	2	3													6	5	6	5	6	6	6	6	4	3	3	4	3	1	4	5	4	3
383	21	2	1	1	2	1	0	5	3	1	0	0	0	0	61	1.6	23.8	2	4													6	1	5	3	2	3	6	6	5	5	5	5	4	2	3	5	5	5
384	19	2	1	1	2	0	0	4	3	0	0	0	0	0	69	1.7	23.9	2	2													3	2	5	2	3	6	5	4	4	5	5	3	3	4	3	4	3	4
385	20	2	1	1	2	0	0	4	3	1	1	0	0	0	63	1.58	25.2	3	3													6	2	4	3	5	4	6	5	4	4	3	2	3	3	2	3	3	3
387	19	2	1	1	2	0	0	5	2	1	0	0	0	1	46	1.58	18.4	2	3													3	1	1	2	1	1	1	1	4	4	3	3	5	4	2	3	3	2
388	22	2	1	1	2	0	0	4	3	0	0	1	0	0	50	1.55	20.8	2	2													4	1	2	1	3	1	1	1	4	4	4	4	3	4	4	4	4	4
389	20	2	1	1	2	0	0	5	3	0	1	0	0	1	56	1.61	21.6	2	3													2	1	1	1	1	1	1	1	4	3	5	4	3	5	3	4	2	2
390	20	2	1	1	2	0	0	4	3	0	0	0	1	0	62	1.53	26.5	3	2													4	3	5	3	6	6	1	2	4	5	4	3	3	3	2	5	4	3
391	21	2	1	1	2	1	0	4	3	1	0	1	0	0	54	1.6	21.1	2	3													2	1	4	2	1	5	1	2	5	5	3	4	4	5	5	5	3	1
392	20	2	1	1	2	0	0	2	3	1	1	0	0	0	61	1.67	21.9	2	2													3	1	2	2	1	4	1	3	4	4	3	4	4	4	4	4	4	3
394	22	2	1	1	3	0	0	1	2	1	1	1	0	0	53	1.59	21	2	3													5	5	4	6	4	5	2	3	2	2	2	3	1	1	2	3	2	3
395	20	2	1	1	3	1	1	2	2	1	0	0	0	0	65	1.78	20.5	2	4													2	1	1	2	2	5	2	1	3	3	3	4	2	4	4	4	4	2
396	20	2	1	1	3	1	0	3	3	0	0	1	0	0	47.5	1.58	19	2	3													2	1	1	1	1	1	1	1	4	4	4	4	4	4	3	4	3	4
398	20	2	1	1	3	1	1	2	2	1	0	0	0	0	66	1.72	22.3	2	2													3	3	3	3	3	3	1	3	5	5	5	3	3	3	5	5	5	3
399	20	2	1	1	3	1	0	2	2	1	0	0	0	0	54	1.6	21.1	2	3													2	1	6	6	6	2	1	1	4	4	4	3	2	3	3	4	5	5
400	20	2	1	1	3	1	0	3	2	1	0	0	0	0	54	1.55	22.5	2	3													3	1	1	2	2	3	3	1	3	3	3	4	3	4	3	3	3	2
401	21	2	1	1	3	1	1	4	3	1	1	1	0	0	54	1.65	19.8	2	2													2	1	2	1	1	2	1	1	5	5	4	3	4	4	3	4	3	4
403	21	2	1	1	2	0	0	3	3	1	0	0	0	0	80	1.6	31.2	4	2													4	1	6	4	1	6	1	3	3	3	4	2	3	3	2	3	3	1
404	22	2	1	1	4	1	1	4	3	0	0	0	0	0	81	1.75	26.4	3	4													5	1	5	3	6	3	1	4	4	4	2	4	3	2	5	5	4	4
405	21	2	1	1	4	1	0	4	3	1	1	1	0	0	48	1.55	20	2	4													3	1	2	1	2	2	1	2	4	3	3	3	3	3	4	3	4	3
406	23	2	1	1	4	1	0	2	2	1	1	0	0	0	52	1.68	18.4	1	3													1	1	2	1	1	1	1	1	4	4	3	3	3	4	3	4	3	4
408	23	2	1	1	4	1	0	2	3	1	0	1	0	1	62	1.63	23.3	2	4													3	2	4	3	6	6	1	3	4	5	3	4	5	3	5	5	4	2
411	21	2	1	1	3	0	0	5	3	0	1	0	0	0	53	1.7	18.3	1	2													2	1	1	1	1	3	1	2	3	5	3	3	3	5	3	4	3	3
412	20	2	1	1	3	1	0	4	3	0	1	0	1	0	62	1.63	23.3	2	4													6	1	2	1	5	6	1	3	3	4	2	3	3	4	3	3	3	2
413	20	2	1	1	3	1	0	3	2	1	0	0	0	0	75	1.6	29.3	3	2													6	4	3	3	6	3	1	3	3	4	2	3	3	3	3	4	4	5
414	23	2	1	1	3	1	0	3	3	0	1	1	1	0	72	1.67	25.8	3	3													4	3	5	4	4	4	3	3	4	4	3	2	3	2	3	3	3	3
416	23	2	1	1	3	1	0	4	3	1	1	1	0	0	72	1.55	30	3	3													6	6	6	3	3	1	6	6	4	4	2	3	3	2	3	4	2	3
417	21	2	1	1	3	1	1	3	2	0	0	1	0	0	95	1.68	33.7	4	3													2	1	3	2	1	1	1	2	4	4	4	4	3	3	4	4	3	3
421	21	2	1	1	3	0	0	4	3	1	1	1	0	0	73	1.78	23	2	3													6	1	5	3	2	2	1	5	3	3	3	2	2	3	2	4	2	3
425	21	2	1	1	2	1	1	4	2	1	0	0	0	0	53	1.55	22.1	2	4													4	2	3	4	2	4	1	5	4	3	3	3	3	3	4	4	3	3
427	19	2	1	1	2	1	0	2	3	1	0	0	0	0	56	1.61	21.6	2	3													6	4	5	6	4	6	6	6	5	5	5	2	5	1	1	4	1	5
428	19	2	1	1	2	1	1	2	3	1	0	0	0	0	51	1.63	19.2	2	4													4	1	3	3	1	1	1	3	5	5	4	3	3	4	3	4	1	4
429	20	2	1	1	3	1	0	4	3	0	1	1	0	0	64	1.68	22.7	2	4													6	3	5	5	5	6	3	6	4	5	4	4	3	3	3	4	3	2
430	21	2	1	1	3	1	0	4	3	1	0	0	0	0	65	1.62	24.8	2	2													3	1	3	2	1	3	1	4	4	4	4	3	3	4	3	4	2	3
431	22	2	1	1	4	0	0	3	3	1	1	0	0	1	57	1.65	20.9	2	3													3	2	2	1	2	2	1	3	4	4	4	3	4	4	3	4	3	3
435	18	2	1	1	2	1	1	2	2	1	0	1	0	0	67	1.67	24	2	4													3	3	3	2	3	3	1	2	4	3	4	4	3	4	4	4	4	3
436	23	2	1	1	3	1	0	3	3	1	0	0	1	1	61	1.71	20.9	2	4													4	1	3	2	5	4	1	3	5	5	4	4	4	4	4	5	3	4
438	22	2	1	1	4	1	0	2	2	1	0	0	1	0	75	1.63	28.2	3	3													4	1	6	4	6	1	2	4	5	5	4	4	4	2	3	3	4	4
440	20	2	1	1	2	1	1	2	2	1	0	1	0	0	52	1.58	20.8	2	2													5	3	4	3	4	3	1	5	4	3	3	3	3	2	3	4	4	2
442	22	2	1	1	3	1	1	3	3	0	0	0	0	0	53	1.62	20.2	2	3													2	1	1	1	3	3	1	3	4	5	4	4	4	5	5	5	4	4
445	25	2	1	1	5	0	0	4	3	1	0	1	0	1	89	1.69	31.2	4	2													4	5	6	6	6	5	1	1	2	3	2	2	4	1	1	3	1	3
446	21	2	1	1	3	1	0	2	2	1	1	0	0	0	51	1.65	18.7	2	3													1	1	3	3	1	1	1	1	5	5	4	4	5	4	4	4	4	4
448	20	2	1	1	3	1	0	3	3	1	0	0	0	1	85	1.65	31.2	4	3													5	3	5	5	5	4	2	4	4	5	4	4	4	3	3	4	3	3
451	22	2	1	1	2	1	1	5	4	0	0	0	0	1	62	1.65	22.8	2	3													4	2	5	5	2	1	1	3	4	5	4	4	4	3	5	5	3	3
452	22	2	1	1	5	0	0	3	2	1	0	0	0	0	60	1.64	22.3	2	2													6	1	6	6	3	6	1	6	3	2	2	2	2	1	3	4	4	2
453	21	2	1	1	3	0	0	4	3	1	1	0	0	0	55	1.63	20.7	2	2													1	1	2	1	1	1	1	1	4	4	3	3	3	4	2	4	3	4
457	19	2	1	1	2	0	0	2	2	1	0	0	0	0	70	1.73	23.4	2	4													6	3	6	6	4	3	1	5	4	3	3	3	4	3	2	3	3	2
458	24	2	1	1	2	0	0	2	3	0	0	0	0	0	66	1.63	24.8	2	3													6	3	5	5	4	6	2	6	4	3	3	4	3	3	3	4	4	4
459	20	2	1	1	2	0	0	4	3	1	1	0	0	0	56	1.58	22.4	2	3													5	1	3	3	3	5	2	4	4	4	3	3	3	3	2	4	3	3
460	25	2	1	1	3	0	0	3	1	1	1	0	0	0	65	1.65	23.9	2	2													6	1	6	6	5	6	6	6	3	3	3	4	3	2	2	2	2	2
463	21	2	1	1	2	0	0	3	2	0	1	0	0	0	66	1.66	24	2	2													2	1	2	2	3	3	1	1	4	4	3	3	4	4	3	4	4	4
464	21	2	1	3	3	1	0	2	2	1	0	0	0	1	70	1.7	24.2	2	4													6	2	5	5	6	1	5	5	4	1	4	4	3	2	4	3	3	4
465	20	2	1	3	3	1	0	2	3	1	0	1	1	1	60	1.68	21.3	2	4													6	6	6	6	6	6	6	6	4	4	4	4	3	1	5	5	5	3
467	21	2	1	1	3	1	1	2	2	1	0	0	0	0	56	1.75	18.3	1	4													3	1	1	1	1	2	1	1	4	3	4	4	4	5	5	5	5	4
468	21	2	1	1	3	1	1	5	3	0	0	0	0	0	61	1.67	21.9	2	4													3	1	3	2	3	2	1	2	4	5	4	3	3	4	3	3	4	3
469	20	2	1	1	3	1	1	3	3	1	0	0	0	0	53	1.6	20.7	2	4													3	1	5	5	1	1	1	1	3	5	4	3	3	4	3	4	3	3
474	20	2	1	3	3	1	0	4	2	1	0	1	1	0	66	1.6	25.8	3	3													6	2	2	3	5	1	1	1	4	5	3	3	3	3	2	4	2	2
478	21	2	1	3	3	1	0	2	2	1	0	0	0	0	45	1.51	19.7	2	4													3	1	3	2	1	3	1	2	4	3	3	3	3	4	2	2	2	1
479	20	2	1	3	3	1	0	4	3	1	0	0	0	1	54	1.57	21.9	2	4													1	1	3	1	2	3	1	1	4	5	4	3	4	5	3	4	3	2
480	20	2	1	3	3	1	0	3	2	1	0	0	0	0	49	1.57	19.9	2	4													5	1	4	5	1	1	1	3	4	4	2	3	2	2	3	3	4	4
481	21	2	1	3	3	1	0	2	2	1	1	0	0	0	55	1.61	21.2	2	3													4	1	4	3	3	2	1	4	4	5	3	2	3	4	4	4	3	3
482	21	2	1	3	3	1	0	2	2	1	0	1	0	0	56	1.7	19.4	2	4													4	1	3	3	4	4	2	2	4	3	3	3	3	4	2	3	3	2
483	21	2	1	3	3	1	0	4	2	0	0	0	0	1	58	1.76	18.7	2	4													3	1	3	2	3	1	1	1	4	5	4	3	3	3	4	5	3	2
485	22	2	1	1	4	0	0	3	3	0	0	1	0	1	53	1.7	18.3	1	4													4	1	3	1	2	1	1	2	3	5	4	3	3	5	3	3	3	2
487	23	2	1	1	4	0	0	2	2	1	0	0	1	0	55.1	1.66	20	2	2													5	1	3	2	1	1	1	4	4	5	5	4	5	4	3	5	5	5
488	22	2	1	1	4	0	0	4	3	1	0	0	0	0	73	1.65	26.8	3	2													1	1	3	5	1	5	1	1	5	5	4	5	4	5	4	2	2	5
489	22	2	1	1	4	0	0	4	3	0	0	0	0	0	42	1.52	18.2	1	3													3	1	1	1	1	1	1	3	5	5	5	4	4	5	5	5	4	3
490	22	2	1	1	4	0	0	5	4	0	0	0	0	0	69	1.65	25.3	3	4													1	1	4	1	3	2	1	1	4	4	4	5	3	5	5	5	4	2
492	27	2	1	1	4	0	1	2	4	0	0	0	0	0	90	1.76	29.1	3	4													3	1	3	1	3	4	1	2	5	5	5	3	2	4	4	5	5	2
493	19	2	1	1	2	1	0	4	2	0	0	0	0	0	50	1.53	21.4	2	3													2	1	5	2	2	5	1	2	4	3	3	3	3	4	5	4	4	3
494	22	1	1	1	5	1	0	3	3	1	0	0	0	1	75	1.81	22.9	2	4	1	0.3	1.5	0.2	1.5	0.3	0.6	0.9	0.6	0.5	1.5	1.5									4	4	4	3	3	3	3	4	3	3
495	22	1	1	1	5	1	0	3	2	0	1	0	0	0	74	1.88	20.9	2	2	0.9	0.4	0.3	0.1	0.4	0.2	0.1	0.4	0.2	0.5	0.5	0.4									4	5	3	3	4	5	3	4	4	2
496	21	1	1	1	5	1	0	3	3	1	1	0	0	0	78	1.81	23.8	2	4	1.5	2	2	1.5	1.5	1.5	1.5	2	2	2.5	1.5	1.5									4	4	3	4	3	5	4	4	4	2
500	24	1	1	1	4	1	0	4	3	0	1	0	0	0	84	1.8	25.9	3	4	1.4	3.6	2.4	1.8	1.6	3.2	1.8	1.2	0.9	1.5	2.1	1.6									4	5	4	3	4	3	4	4	2	4
501	23	1	1	1	5	1	0	4	2	0	0	0	0	0	72	1.73	24.1	2	3	1.8	0.6	2.4	0.6	1.5	0.4	0.6	0.9	1.2	1.5	1.5	1.5									4	4	4	5	4	5	3	4	3	3
506	19	1	1	1	2	0	0	3	2	1	0	0	0	1	68	1.77	21.7	2	3	2	1.5	2	1.5	2	2	1.5	2	2	2	2	1									4	3	3	4	3	4	3	3	3	4
508	29	1	1	1	4	0	0	5	1	0	1	0	0	0	83	1.84	24.5	2	3	0.5	1.6	2.8	1.5	2.4	4	1.2	4	2.8	2.4	2.8	2.1									4	5	4	4	3	4	4	4	2	3
509	21	1	1	1	3	0	0	4	2	1	0	0	0	1	57	1.69	20	2	4	1.8	1.6	3.2	2.1	1.6	1.2	2.8	1.6	2.1	0.8	2.1	1.6									4	5	4	4	3	4	4	5	5	3
513	23	1	1	1	4	0	0	1	1	1	1	0	1	1	76	1.83	22.7	2	4	1.6	2	4.5	2.1	2	3.2	2.4	2	3.2	1.6	1.2	1.8									4	4	4	2	5	3	4	3	3	2
514	22	1	1	1	4	0	0	4	3	0	1	0	1	1	75	1.74	24.8	2	4	1.6	1.4	1.5	1	1.4	1.5	1.6	1	2.1	2	1.4	1.4									5	4	4	4	4	4	3	4	3	4
515	24	1	1	1	4	0	0	3	3	1	0	0	1	1	73	1.8	22.5	2	4	3	0.4	4	3	0.3	0.2	0.3	4	0.4	5	0.4	0.3									4	4	3	3	3	3	3	4	4	4
516	23	1	1	1	4	0	0	2	2	0	1	0	0	0	68	1.7	23.5	2	3	3.2	3	5	3.2	1.5	1.8	3.2	2.4	1.8	1	2.4	2									4	4	3	3	4	4	3	3	3	3
517	23	1	1	1	4	0	0	3	3	0	1	0	0	0	74	1.77	23.6	2	4	1.4	1.4	4	0.1	1.4	1.5	1.5	1.8	2.8	0.5	1.5	0.7									4	5	4	3	3	5	3	3	2	4
520	20	1	1	1	4	1	1	2	2	0	0	1	0	0	82	1.76	26.5	3	4	0.4	1.2	5	3.2	0.3	4.5	2.4	3.6	0.5	4	0.1	4									2	5	2	3	2	4	3	4	3	1
521	23	1	1	1	5	1	0	3	1	0	0	0	0	0	75	1.7	26	3	3	0.6	0.3	0.4	0.2	0.3	0.1	0.1	0.5	0.1	0.5	0.4	0.6									5	5	2	3	5	4	4	3	5	3
523	19	1	1	1	2	1	1	2	2	1	0	0	0	1	74	1.68	26.2	3	3	1.5	1.5	2	2	2	1.5	2	2	1.5	2.5	1	1.5									4	4	3	3	3	4	3	3	3	1
524	22	1	1	1	3	1	0	2	3	0	0	0	0	1	60	1.68	21.3	2	4	2.8	2.8	4	2.4	2.7	1.8	0.9	4.5	4.5	1.6	3.2	2.7									3	4	4	4	3	5	4	3	4	2
525	20	1	1	1	3	1	1	2	4	0	0	0	0	0	70	1.8	21.6	2	3	1.2	1	1.5	1.2	1.4	0.7	0.1	0.8	1.4	0.5	4	1.2									4	5	3	4	5	5	5	4	4	4
526	21	1	1	1	3	1	0	4	3	1	0	0	0	0	70	1.71	23.9	2	3	1.2	1.5	0.8	0.6	1.2	1.2	0.6	1.8	2.4	1.5	1	1.5									4	4	3	4	3	4	4	4	3	4
527	22	1	1	1	4	1	1	5	3	0	0	0	0	0	66	1.71	22.6	2	4	1	0.6	0.4	0.6	1.8	0.4	1.2	1.5	0.9	0.5	1.2	0.9									5	4	3	3	4	3	4	4	4	4
528	20	1	1	1	3	1	0	3	3	0	0	0	0	0	65	1.75	21.2	2	4	1.6	1.4	2.4	0.6	1.4	2	2.8	1.2	2	1.8	1.8	1.2									4	4	4	3	4	4	4	4	4	3
528	22	1	1	1	4	0	0	2	2	1	1	0	0	1	110	1.75	35.9	4	3	2.4	0.5	2.1	0.4	0.8	0.2	0.9	1.5	2.4	0.5	0.9	0.8									4	4	5	2	4	4	4	4	2	2
536	22	1	1	1	4	1	1	4	3	0	0	0	0	0	82	1.86	23.7	2	4	2.4	2.4	2.8	0.6	2.4	1.4	2.1	3.2	2.1	2	2.8	2.4									4	4	4	3	3	4	4	4	2	4
538	25	1	1	1	3	1	0	5	4	0	0	0	0	0	72	1.8	22.2	2	2	2	2.7	5	0.4	1.6	0.3	0.5	2	5	2	1.8	1.6									3	4	4	2	4	5	2	2	2	2
539	22	1	1	1	4	1	0	4	2	1	1	0	0	0	75	2.03	18.2	1	4	1.5	1.8	1.6	0.9	1.4	1.8	1.5	0.8	1.2	1.8	1.8	1									4	3	3	3	4	5	3	4	3	4
540	22	1	1	1	3	1	0	4	2	0	0	0	1	0	77	1.74	25.4	3	3	1.2	1.2	1.6	1.2	0.8	1.2	1.2	1.6	0.7	0.9	1.8	0.9									4	4	3	4	3	4	3	3	4	4
547	33	1	1	1	2	0	0	3	1	0	0	0	0	0	50	1.7	17.3	1	3	4	4	1	2.4	3.2	1	4	2.4	3.2	2.4	3	3.2									3	3	3	4	3	3	4	3	3	4
549	22	1	1	1	2	0	0	2	3	1	1	0	0	0	72	1.84	21.3	2	4	3.6	1.4	2.8	2.1	1.8	1.5	2.1	2.8	2.1	1.6	2.1	2.1									4	3	3	4	5	5	3	3	3	3
550	21	1	1	1	4	0	0	4	2	0	0	0	0	1	79	1.8	24.4	2	3	3.6	3.6	1.4	1.5	2.8	2.8	3.2	1.6	3.2	1.2	1.5	1.2									4	5	3	2	4	3	3	4	3	4
560	24	1	1	1	4	0	0	4	3	0	1	0	0	1	80	1.7	27.7	3	3	2.7	1.5	1.5	0.1	1.5	1.5	0.1	1.5	0.3	0.5	1.5	1.5									4	4	4	4	4	4	3	3	3	4
562	23	1	1	1	5	0	0	2	2	1	1	1	1	1	78	1.97	20.1	2	3	1.2	1.5	3.2	2.1	1.2	2.8	1.5	0.9	3.2	1.2	1.2	0.3									3	3	3	3	3	3	3	3	3	4
563	21	1	1	1	5	0	1	3	2	0	0	1	0	0	86	1.77	27.5	3	3	1	1.8	1.5	1.2	2.4	1.2	1	1.6	0.6	0.5	1.5	1.2									3	3	4	4	4	3	3	3	4	4
564	22	1	1	1	5	0	0	1	2	0	0	0	0	0	70	1.75	22.9	2	4	0.8	1.6	0.1	0.1	1.6	0.1	0.1	0.5	0.4	0.5	0.5	0.4									5	5	4	4	4	5	5	5	4	2
566	22	2	1	3	3	0	0	3	2	1	0	0	0	0	53	1.66	19.2	2	4													4	1	2	1	1	3	1	1	3	4	2	4	3	5	2	4	3	2
567	19	2	1	1	1	1	0	2	3	1	0	1	1	0	61	1.67	21.9	2	4													5	3	3	4	2	5	2	3	4	3	4	2	3	3	4	3	4	3
569	20	2	1	3	2	0	0	5	3	0	0	1	0	0	50.6	1.5	22.5	2	3													1	1	4	1	1	1	4	2	4	4	5	2	4	5	2	3	2	2
570	22	2	1	3	2	0	1	5	3	0	1	0	0	0	70	1.61	27	3	3													1	1	4	4	2	4	1	2	4	4	3	4	4	3	3	4	3	2
571	23	2	1	3	2	0	0	5	3	0	0	1	1	0	55	1.6	21.5	2	3													4	3	4	3	2	5	3	3	3	4	3	4	2	2	3	4	2	2
574	20	2	1	3	2	0	1	5	3	0	0	0	0	0	50	1.6	19.5	2	2													5	2	2	2	1	3	2	2	3	3	3	3	2	3	2	3	1	1
575	21	2	1	3	2	0	0	2	1	1	0	1	1	1	65	1.6	25.4	3	4													6	5	6	6	6	6	6	6	2	2	2	3	2	3	2	2	3	3
576	19	2	1	3	2	0	1	4	3	0	1	1	0	0	65	1.7	22.5	2	4													5	1	5	3	1	6	3	4	5	4	4	1	3	3	5	2	3	4
578	21	2	1	3	3	0	1	3	3	1	0	1	0	0	48	1.64	17.8	1	3													2	1	1	1	1	1	1	1	4	4	3	3	3	5	3	4	3	3
579	22	2	1	3	3	0	0	4	3	1	0	1	0	0	76	1.75	24.8	2	4													6	3	6	4	3	3	3	3	4	4	3	3	3	3	3	4	3	3
580	19	2	1	1	1	0	0	3	2	1	0	0	0	0	61	1.6	23.8	2	3													3	1	3	2	1	6	1	1	4	4	2	3	3	4	1	4	4	4
581	19	2	1	1	3	0	0	3	1	0	0	0	0	0	60	1.57	24.3	2	3													4	1	5	2	2	4	2	3	4	4	3	3	3	4	2	3	3	3
583	20	2	1	3	3	0	0	4	4	1	0	1	0	0	58	1.65	21.3	2	3													3	3	2	1	2	3	1	2	5	5	4	4	4	5	3	4	3	4
584	21	2	1	3	3	0	0	3	3	1	1	0	0	0	75	1.64	27.9	3	4													5	2	4	3	5	5	2	5	4	4	4	3	3	3	2	4	4	4
585	23	2	1	3	3	0	0	4	3	1	0	1	0	0	51	1.57	20.7	2	3													3	1	2	3	1	3	1	1	2	3	3	3	3	5	3	4	3	4
586	23	2	1	1	3	0	0	5	3	0	1	0	0	0	52	1.74	17.2	1	3													3	1	1	2	1	4	1	2	3	4	3	4	4	4	3	3	3	4
587	21	2	1	1	3	0	0	3	3	1	1	0	0	0	55	1.64	20.4	2	4													6	1	6	3	6	6	1	1	4	4	5	2	3	3	2	5	2	3
588	23	2	1	1	3	0	0	5	3	0	1	1	0	0	78	1.64	29	3	4													3	2	4	3	3	2	1	3	4	4	4	4	4	3	3	5	4	4
590	22	2	1	1	3	0	0	4	3	0	1	0	0	0	86	1.66	31.2	4	3													4	1	4	2	1	1	1	1	4	5	4	4	3	3	3	4	3	3
591	25	2	1	1	3	0	0	5	2	0	1	0	0	0	49	1.56	20.1	2	2													6	1	3	2	5	1	1	1	3	4	2	3	2	4	3	3	3	1
593	25	2	1	1	3	0	0	2	2	1	1	1	0	0	63	1.71	21.5	2	3													2	1	3	3	1	1	1	4	2	2	3	3	3	4	3	3	2	4
593	25	2	1	1	3	0	0	1	2	1	1	0	0	0	56	1.5	24.9	2	3													3	1	2	2	1	1	2	3	3	3	4	4	3	4	3	4	4	5
596	23	2	1	1	4	0	0	3	2	0	1	1	0	0	58	1.68	20.5	2	3													5	2	2	2	3	5	1	2	4	5	3	2	3	4	2	3	3	4
597	20	2	1	1	3	0	0	3	2	1	1	0	0	0	60	1.68	21.3	2	3													3	1	2	2	1	2	1	2	4	4	4	3	3	3	3	4	3	4
598	19	1	1	1	1	1	0	4	2	0	1	0	0	0	83	1.73	27.7	3	2	1	1	4	0.1	2	2	0.1	3	0.1	0.5	0.5	2									3	5	4	3	5	5	3	3	2	3
599	19	2	1	1	1	1	0	4	3	1	0	0	0	0	51	1.63	19.2	2	2													4	3	3	2	1	3	3	2	4	5	3	4	3	4	2	5	3	3
601	18	2	1	1	1	1	0	4	3	1	0	0	0	0	55	1.6	21.5	2	3													6	3	6	4	5	5	4	5	4	5	4	3	4	4	3	5	4	2
602	22	2	1	3	3	0	0	5	3	0	0	1	0	0	70	1.63	26.3	3	4													3	1	3	3	5	3	1	5	4	4	4	4	4	5	3	4	4	5
603	20	2	1	3	3	1	1	2	3	1	0	0	0	0	44	1.55	18.3	1	3													5	2	6	2	4	3	1	3	4	3	2	4	3	3	3	4	4	4
604	20	2	1	3	3	1	0	3	2	1	0	1	0	0	60	1.63	22.6	2	4													4	1	3	2	3	6	1	4	2	2	2	2	2	2	3	3	3	1
605	21	2	1	3	3	1	0	4	3	1	0	0	0	1	71	1.6	27.7	3	3													2	1	6	4	2	1	2	2	4	2	2	4	3	4	3	4	2	1
606	21	2	1	3	3	1	0	4	3	1	0	0	0	0	53	1.63	19.9	2	2													2	1	3	1	1	3	1	1	3	4	2	4	3	3	3	5	3	3
607	20	2	1	3	3	1	1	4	3	1	0	1	0	0	54	1.68	19.1	2	4													2	1	2	1	1	1	1	3	4	3	3	5	3	5	4	5	3	2
608	20	2	1	3	3	1	1	4	3	0	0	0	0	0	50	1.53	21.4	2	3													3	2	2	1	1	1	1	1	4	5	3	4	3	4	4	4	3	3
609	20	2	1	3	3	1	1	3	2	1	0	1	0	0	58	1.74	19.2	2	4													6	3	5	4	1	6	6	6	3	3	3	4	2	4	3	4	3	1
610	23	2	1	3	3	1	0	3	2	1	0	0	0	0	60	1.69	21	2	3													2	1	1	1	1	1	1	1	4	4	4	3	3	5	4	5	3	3
611	23	2	1	3	3	1	0	3	3	1	0	1	0	0	60	1.71	20.5	2	4													3	3	2	2	1	1	1	4	3	2	3	3	3	3	2	3	3	2
612	20	2	1	3	3	1	0	3	2	1	0	0	0	0	60	1.55	25	2	4													6	6	6	6	6	6	6	6	3	3	3	3	3	2	3	4	2	1
614	20	2	1	3	3	1	0	3	3	1	0	0	0	0	48	1.56	19.7	2	4													1	2	4	3	2	6	3	5	4	3	2	3	3	3	4	4	4	3
615	21	2	1	3	3	1	0	4	2	1	0	0	0	0	57	1.7	19.7	2	3													1	1	2	2	1	1	1	1	4	5	3	3	3	3	4	4	2	3
616	25	2	1	3	3	1	0	4	3	1	0	0	0	0	56	1.67	20.1	2	3													5	3	3	1	5	5	5	6	5	5	3	3	4	5	5	5	5	4
617	20	2	1	3	3	1	0	4	3	0	0	1	0	0	48	1.68	17	1	4													5	1	3	3	3	6	1	1	4	5	4	4	4	4	4	5	3	4
618	21	2	1	3	3	1	1	3	3	1	0	1	0	0	50	1.6	19.5	2	3													3	1	3	1	1	1	1	1	2	2	3	2	2	4	3	3	2	2
621	21	2	1	3	3	1	1	2	1	1	0	0	0	0	54	1.61	20.8	2	3													2	1	3	1	2	1	1	2	4	4	3	4	3	3	3	4	3	1
622	22	2	1	3	3	1	0	3	3	0	0	0	0	0	63	1.58	25.2	3	3													2	1	4	2	1	1	1	2	3	3	3	4	4	4	4	4	4	2
623	21	2	1	3	3	1	0	4	3	1	0	0	0	1	64	1.6	25	3	3													3	1	3	2	3	2	2	3	4	5	3	3	3	4	3	4	3	4
624	21	2	1	3	4	1	1	5	3	0	0	0	0	0	65	1.75	21.2	2	4													4	1	1	1	3	1	1	1	4	5	4	5	5	5	5	5	4	2
625	21	2	1	3	3	1	0	3	3	1	0	0	0	0	48	1.54	20.2	2	3													3	1	1	2	1	1	1	3	4	4	4	3	3	4	4	5	3	2
626	20	2	1	3	3	1	0	3	3	1	0	1	0	0	56	1.63	21.1	2	3													5	1	2	2	3	1	2	2	3	4	3	3	3	4	4	4	3	2
627	22	2	1	3	3	1	1	3	2	1	0	0	0	0	60	1.69	21	2	2													6	2	3	2	6	6	2	6	5	5	3	3	4	3	3	4	3	3
628	20	2	1	3	3	1	0	3	3	1	0	0	0	0	59	1.73	19.7	2	4													2	1	2	2	1	1	1	2	3	4	3	5	4	4	3	3	2	2
629	21	2	1	3	3	1	0	4	2	1	0	0	0	0	65	1.67	23.3	2	4													4	2	4	2	3	1	2	3	4	5	4	4	2	3	3	4	4	3
631	20	2	1	3	3	1	0	4	3	1	0	0	0	0	78	1.63	29.4	3	3													4	3	6	4	3	5	2	4	3	4	4	3	3	2	2	2	3	4
633	21	2	1	3	3	1	0	2	3	1	0	1	0	0	64	1.65	23.5	2	3													4	1	3	2	4	4	4	3	2	1	4	2	3	3	2	4	2	2
634	20	2	1	3	3	1	1	3	2	1	0	0	0	0	63	1.66	22.9	2	2													3	1	2	2	4	6	1	4	4	2	4	4	3	4	3	4	4	3
665	23	1	1	1	3	0	0	4	3	0	0	1	0	0	96	1.8	29.6	3	4	0.8	1.2	3.5	1	1.8	2.8	0.8	1.4	2.8	1.6	1.4	1.5									4	5	3	3	3	5	4	4	2	4
666	26	1	1	1	3	0	0	5	4	0	1	1	0	1	77	1.92	20.9	2	3	1.5	3.6	2.8	5	1.5	1.5	2.1	1.2	4	2	1.6	1.6									4	5	2	2	4	4	1	3	2	2
667	23	1	1	1	3	0	0	4	3	0	1	0	0	1	87	1.94	23.1	2	2	2.1	1.8	3.2	3.2	1	3.2	3.2	3.2	2.8	2.1	1.4	1.4									4	4	4	3	3	4	3	4	3	4
670	18	1	1	2	1	1	1	2	2	1	0	0	0	0	75	1.93	20.1	2	4	0.2	2.4	2.4	2.1	1.8	2.1	2.8	1.8	1.5	1.6	2.1	2.1									4	4	4	3	4	3	3	4	4	4
671	24	1	1	1	3	0	0	4	3	0	0	0	0	1	96	1.95	25.2	3	4	1.8	1.4	5	1.5	1.8	3.2	3.2	3.2	3.2	1.8	1	2.4									4	5	4	2	5	5	4	4	4	4
672	23	1	1	1	3	0	0	3	2	1	1	0	1	1	113	1.95	29.7	3	2	2.8	2.1	0.8	2.8	1.8	2.4	2.8	0.4	1.2	1.8	1.6	0.9									3	3	3	2	3	3	3	4	3	3
674	21	1	1	1	3	0	1	3	3	1	1	0	0	0	75	1.65	27.5	3	3	3.2	2	2	3	2.4	0.8	1	2	3.2	2.5	2.4	2.4									4	4	4	3	3	4	4	3	4	3
675	20	1	1	1	3	0	0	2	2	1	1	0	0	0	80	1.82	24.2	2	4	1.6	1.6	1.4	1.5	0.9	0.2	3.2	1.8	1.5	1.4	1.5	0.9									5	4	4	3	3	5	3	3	3	2
676	22	1	1	1	3	0	0	3	3	0	1	0	0	0	85	1.75	27.8	3	3	2	1.5	0.4	1	1.5	1	0.6	1.2	1.5	1	1.5	1.5									4	4	4	4	3	3	2	4	4	2
677	22	1	1	1	3	0	0	4	2	1	1	0	0	1	65	1.72	22	2	3	1.5	1.5	3.2	0.4	1.5	1.8	2.1	1.2	1.5	0.5	0.9	0.9									5	4	3	3	3	5	5	3	5	3
679	31	1	1	1	3	0	0	3	2	1	1	0	0	0	111	1.85	32.4	4	2	1.5	1	0.1	0.1	2	0.1	0.1	0.4	0.3	0.5	1.5	0.5									3	5	4	4	4	3	3	4	3	3
680	20	1	1	1	3	0	0	4	3	1	1	0	0	0	80	1.9	22.2	2	2	2.1	1.6	5	2.7	1.6	3.2	4	2	5	2.4	2.4	1.6									3	3	3	3	3	3	2	3	2	3
681	22	1	1	1	3	0	0	4	3	1	1	0	0	0	50	1.7	17.3	1	3	1.2	0.3	2.4	0.1	1.5	0.3	0.4	1.5	0.3	0.5	1	0.3									3	3	5	4	3	5	3	3	3	4
682	21	1	1	1	3	0	1	4	2	1	0	0	1	0	73	1.8	22.5	2	4	4	1	5	3.2	1.5	4	4	0.4	2.5	3.6	1.5	3									4	4	2	4	3	4	3	4	5	2
683	20	1	1	1	3	0	0	2	2	1	1	0	0	0	60	1.74	19.8	2	2	2.4	2.4	2.8	2.4	1.8	3.2	1.5	3	2.8	0.4	2.4	2.7									3	3	4	3	3	4	2	3	2	3
684	22	1	1	1	3	0	0	4	3	0	1	0	0	0	66	1.69	23.1	2	3	1.4	1.2	3.2	1.8	1	0.6	1.5	2.4	0.8	2	1.2	1.5									3	4	3	3	3	4	3	5	3	3
685	22	1	1	2	2	1	1	3	3	0	0	0	0	0	70.5	1.69	24.7	2	3	1.2	1.2	0.6	0.2	1.5	0.3	0.2	0.3	0.3	0.4	0.3	0.3									4	4	4	3	4	4	4	4	5	2
686	22	1	1	2	1	1	0	4	2	0	0	1	0	0	70.3	1.8	21.7	2	2	1.8	1	2.4	2	0.8	1.5	1.5	1.5	2	1.2	1.5	1.5									3	5	3	3	4	3	3	3	3	2
688	22	2	1	1	4	0	0	4	2	1	1	1	0	0	64	1.65	23.5	2	3													1	1	2	2	1	1	3	2	4	3	4	3	3	3	2	3	2	2
690	18	1	1	1	1	1	0	3	2	1	0	0	0	0	75	1.75	24.5	2	3	3.5	2.1	2.8	2.4	4	1.8	2	4	4.5	0.8	1	3									4	3	3	3	4	2	3	3	4	3
691	22	1	1	1	1	1	0	4	3	1	0	0	0	0	76	1.88	21.5	2	2	1.5	0.2	0.3	0.2	2.1	0.3	0.1	0.3	0.6	0.5	0.3	0.3									4	5	3	3	4	4	5	4	3	4
692	21	1	1	1	1	1	0	2	3	1	0	1	0	0	61	1.77	19.5	2	2	2	2.1	2.8	0.4	1.5	0.6	0.2	0.4	1.2	0.3	1	1.5									5	4	3	3	4	4	3	3	3	3
693	24	1	1	1	3	0	0	5	3	0	1	0	0	1	82	1.69	28.7	3	4	2.4	1.6	1	0.2	1.6	1	0.1	5	1.5	1.5	0.9	1.5									3	3	3	3	4	4	4	4	2	3
694	21	1	1	1	3	0	0	3	2	0	1	1	0	0	94	1.87	26.9	3	3	2	2	1	1	2.8	1	1	2	1	2	2	2									3	4	4	3	3	3	2	3	2	2
695	29	1	1	1	3	1	1	4	2	1	1	0	0	1	79	1.79	24.7	2	2	2	1.5	2	1	1.5	2	1	2.5	2.5	2.5	2	1.5									4	4	2	4	3	3	1	3	2	2
696	21	1	1	1	3	1	1	3	2	1	0	0	0	0	92	1.75	30	4	2	1.8	2.4	2.8	0.1	1.5	1.5	0.1	1.5	1	0.4	2.1	1.5									3	3	4	3	4	4	4	3	3	2
697	22	1	1	1	3	1	1	3	3	1	0	0	0	1	78.8	1.8	24.3	2	2	4	3	5	5	0.3	5	5	4	1.5	0.4	1	3									4	3	4	4	5	5	5	4	5	4
698	22	1	1	1	3	1	1	3	3	1	0	0	0	0	75	1.82	22.6	2	3	3.2	1.4	2.8	2.1	2.8	1.5	3.2	3.2	3.2	1.8	2.8	2.1									3	3	3	3	3	3	3	3	3	3
699	21	1	1	1	3	1	1	4	2	0	1	0	0	1	98	1.82	29.6	3	3	5	2.4	2.1	1.8	2.8	0.9	1.8	3.5	1.6	0.5	1	1.8									4	4	4	2	2	3	3	5	3	1
700	24	1	1	1	3	1	0	4	2	0	0	0	0	0	70	1.72	23.7	2	3	1	1	0.2	0.2	1	0.1	0.1	0.4	0.2	0.3	0.5	0.2									4	4	3	3	4	5	4	4	3	3
701	21	1	1	1	3	1	0	3	2	0	0	0	0	1	66	1.73	22.1	2	4	0.8	1.8	3.2	1.2	1.4	2.4	1.8	1.4	2.4	2	1.5	1.4									4	5	3	3	4	4	3	4	5	4
702	19	1	1	1	3	1	0	5	3	0	0	0	0	1	100	1.95	26.3	3	4	3	0.3	0.3	0.1	0.3	0.3	0.1	0.3	0.3	0.5	0.3	0.3									5	5	1	5	5	5	5	5	5	4
703	22	1	1	1	3	1	0	5	2	1	0	0	0	0	66	1.75	21.6	2	3	2.5	2.5	2.5	2.5	2.5	0.5	1.5	2.5	2.5	2.5	2.5	2									4	5	3	2	4	1	2	4	4	3
706	20	1	1	3	3	1	1	4	3	0	0	0	0	0	62	1.78	19.6	2	3	5	1.5	5	1	1.5	5	5	4	2	2	4	2									3	4	4	3	3	3	3	4	2	2
707	23	1	1	3	3	1	0	1	2	1	0	0	0	0	92	1.75	30	4	4	0.4	0.8	0.6	0.3	1.6	1	0.1	1.2	1	0.5	0.8	1.2									4	4	3	2	2	3	4	4	2	1
708	21	1	1	3	3	1	0	2	2	1	1	0	0	0	76	1.82	22.9	2	2	1.6	2.1	2	0.6	1.4	0.1	1.8	2	0.6	0.8	0.5	1.2									4	3	3	2	3	4	3	3	2	2
709	19	1	1	3	2	0	0	5	3	1	1	1	0	0	63	1.7	21.8	2	2	2.1	1.4	3	2.1	1.5	0.1	2.1	2.8	2.8	0.4	0.5	1.8									4	4	4	3	4	4	3	5	3	2
712	20	1	1	1	2	0	0	3	3	0	0	0	0	0	60	1.78	18.9	2	3	0.9	0.4	2	0.1	0.3	0.3	0.2	0.6	0.3	0.5	0.4	0.3									4	4	4	4	4	4	3	4	4	4
713	20	1	1	1	2	0	0	3	2	0	1	1	1	1	62	1.73	20.7	2	3	0.9	1.5	5	0.1	1.2	0.5	2.4	1.2	3.2	1.6	0.4	1.2									5	4	3	3	5	5	4	4	4	5
715	23	1	1	1	2	0	0	5	3	0	0	1	0	0	55	1.77	17.6	1	3	0.8	1	1.5	1.5	2	2	1.5	2	2	2	2	2									3	4	2	3	3	3	4	5	2	2
716	28	1	1	1	2	0	0	4	3	0	1	0	0	0	70	1.73	23.4	2	2	1	1	2	1.5	1.5	2.4	1.8	1.2	2	0.5	2	1.2									4	4	3	4	4	4	3	4	2	3
718	19	1	1	1	2	0	0	4	3	1	0	1	1	0	82	1.9	22.7	2	4	1.2	1.5	3.6	0.1	1.2	1.2	1.2	0.5	0.3	2	1	0.5									4	4	3	2	4	3	3	4	3	4
719	21	1	1	1	1	1	0	4	3	1	0	0	0	1	72	1.8	22.2	2	4	1.5	1.5	0.3	0.2	1.5	0.1	0.1	0.4	0.3	0.5	0.4	0.3									5	4	5	4	3	5	5	4	3	3
720	31	1	1	1	2	0	0	5	3	0	0	0	0	1	67	1.78	21.1	2	2	1	1.5	0.8	0.3	1.6	0.1	2.1	1.6	1.6	0.5	0.4	0.3									3	4	3	3	3	4	3	4	2	1
721	28	1	1	1	2	0	0	4	3	1	1	0	0	0	73	1.85	21.3	2	3	1	2.4	3.5	1.5	1	0.5	0.2	0.1	3.5	0.3	0.7	1.4									4	5	4	4	3	4	2	4	4	3
722	20	1	1	1	2	1	0	5	3	1	0	0	1	0	62	1.78	19.6	2	2	2.4	1.6	0.6	0.6	0.9	0.4	2.4	0.4	0.8	3.5	0.8	1.5									4	5	4	3	4	4	2	4	2	3
723	28	1	1	1	2	0	0	3	3	0	1	0	0	0	79	1.8	24.4	2	3	1.4	1.4	2.1	1.5	2.1	2.1	1	1.2	0.9	2	1.2	1.5									4	4	5	3	3	4	5	4	3	4
724	22	1	1	3	4	1	0	4	3	0	0	0	0	0	80	1.77	25.5	3	3	1.6	1.2	0.4	1.5	1.8	2.4	0.6	3	1.2	1.2	1	2									3	4	4	3	4	3	2	5	4	2
726	25	1	1	3	5	0	0	3	2	1	0	0	0	0	120	1.89	33.6	4	3	2	2.5	1.2	0.1	1.6	0.2	0.2	2.4	0.6	0.5	0.8	2.4									4	3	3	3	3	3	3	4	3	2
730	33	1	1	3	3	0	1	5	3	0	1	0	0	0	75	1.77	23.9	2	2	1.4	2.5	1.4	0.1	4	0.4	0.5	2.5	2.8	3.5	2.1	3.5									4	4	4	3	4	4	3	4	2	4
731	21	1	1	3	3	0	0	2	1	1	0	1	0	0	69	1.72	23.3	2	3	0.2	0.1	5	4	0.1	3.6	3.2	0.1	2.8	0.5	0.1	0.1									1	3	3	3	2	3	3	3	1	3
732	21	1	1	1	1	0	0	5	3	0	0	1	0	0	87	1.85	25.4	3	3	1.6	1.5	1.5	0.2	2	1.5	0.1	1.5	1.5	1	1.5	2									5	4	4	4	3	4	4	4	4	3
733	30	1	1	1	2	0	0	3	4	0	0	0	0	0	69	1.7	23.9	2	3	1.6	1.6	5	1.2	1.6	1.8	1.4	1.6	1.5	2.4	2.1	1.6									4	5	4	4	4	5	3	4	3	4
734	33	1	1	1	2	0	0	5	4	0	1	0	0	0	86	1.76	27.8	3	3	1.4	0.6	1.4	0.1	0.3	0.2	0.1	0.4	0.2	0.5	0.3	0.3									4	5	5	3	3	5	4	4	2	4
735	20	1	1	1	1	1	0	5	3	0	0	1	0	0	115	1.88	32.5	4	3	2	2	3	0.8	1.5	1.5	0.8	1.5	1.5	1.6	3	3									4	4	4	4	4	4	4	4	4	4
737	18	2	1	1	1	1	0	4	3	1	0	0	0	0	62	1.7	21.5	2	3													3	1	2	2	1	1	1	2	3	3	3	3	4	4	3	4	4	3
740	19	1	1	1	1	0	0	5	3	1	1	0	0	0	68	1.75	22.2	2	4	1.5	1.6	3	1.5	1.5	1.6	0.6	1.5	3.2	1	1.6	1.5									4	4	3	3	3	5	4	4	4	2
741	19	1	1	1	1	0	0	5	3	0	0	1	1	1	63	1.8	19.4	2	2	0.3	0.3	5	3	3	0.3	0.2	0.5	1	0.2	0.5	0.5									4	4	3	3	3	4	2	4	3	2
742	25	1	1	1	5	1	0	3	3	1	0	0	1	1	76	1.87	21.7	2	4	1	1	4	1.8	1.2	0.9	5	2	5	2.4	0.6	1.6									5	5	4	4	5	3	3	5	4	4
745	20	1	1	1	1	0	0	5	3	0	0	0	0	0	78	1.8	24.1	2	2	1.6	1.6	0.9	1.5	2.1	0.6	0.4	1.8	0.6	0.4	1.2	2.4									4	5	4	3	4	5	3	4	4	4
746	19	1	1	1	1	0	0	3	2	0	0	1	0	0	85	1.7	29.4	3	3	3.2	1.5	2.8	3.2	3.2	2.8	1.8	3.2	2	2	1.5	2.1									3	3	2	4	3	4	3	4	4	2
747	21	1	1	1	1	0	0	3	1	0	0	0	0	1	83	1.96	21.6	2	3	1.5	0.8	1	0.2	2	0.2	1.5	0.4	1.5	0.5	1.5	4									4	4	3	2	4	4	3	4	4	3
748	19	1	1	2	1	1	0	4	2	1	0	1	1	1	77	1.82	23.2	2	4	2	1.6	5	4	1.8	5	5	1.5	5	2.1	2.4	2									4	4	4	3	2	4	3	3	2	2
755	18	1	1	1	1	0	0	4	3	1	1	0	0	0	79	1.8	24.4	2	3	1.2	2.1	1	0.1	1.2	0.5	0.1	1.2	3.2	0.5	0.4	1.5									4	4	3	3	3	4	3	3	4	4
757	33	1	1	1	1	0	1	3	3	0	1	0	0	0	105	1.76	33.9	4	3	1.5	1.6	0.2	0.1	2	1.5	0.3	2	2	0.3	1	1.5									4	4	3	5	3	4	3	5	3	2
758	19	1	1	1	1	0	0	3	1	0	0	0	0	0	56	1.75	18.3	2	3	4	4	4.5	0.4	5	0.4	3.5	2.4	5	2.5	1.5	4									5	4	3	3	5	2	4	4	4	3
759	19	1	1	1	1	0	1	3	2	0	0	0	0	0	72	1.75	23.5	2	4	1.5	1.5	1.5	0.5	1.5	1.5	0.5	1.5	1.5	2.5	1.5	1.5									5	5	4	5	5	5	5	5	5	3
761	19	1	1	1	1	0	0	4	2	0	0	0	1	1	70	1.75	22.9	2	4	1.5	1.5	4	0.5	1.5	1.5	1	1.5	1.5	2	1.5	1									4	5	3	5	4	5	5	5	5	3
762	19	1	1	1	1	0	0	4	3	1	0	1	1	1	65	1.78	20.5	2	3	4.5	1.4	4.5	3.2	2.4	2	2.1	1.6	3.6	1.6	2	1.6									5	3	2	4	3	2	3	4	4	2
764	20	1	1	1	1	1	0	4	3	0	0	0	0	0	78	1.75	25.5	3	4	0.6	1.5	1.5	1.5	2	0.1	0.8	0.5	2	0.5	0.3	2									4	3	3	1	3	2	3	3	3	2
765	18	1	1	1	1	1	0	4	3	0	0	0	0	1	74	1.76	23.9	2	3	2.1	1.8	2.4	0.2	1.5	0.1	1	1.8	2.8	0.9	0.8	1.4									5	4	4	3	5	5	3	4	5	3
766	19	1	1	1	1	1	0	3	1	1	0	0	0	0	66	1.72	22.3	2	4	1.4	1.5	2.1	0.2	2.4	4	0.1	2.8	2.8	0.5	0.4	0.3									5	4	3	3	4	3	5	4	5	1
767	24	1	1	1	1	1	0	3	4	1	0	1	0	0	58	1.7	20.1	2	3	1.5	2	2.8	1.2	1.8	0.6	2.1	2	1	2.8	1	2.4									4	5	4	4	3	4	3	4	3	2
769	18	1	1	1	1	1	0	3	2	0	0	1	0	0	66.7	1.88	18.9	2	4	3.2	0.4	3.2	3.2	1	0.2	2.1	3.5	0.8	0.5	2.5	1									3	3	4	2	2	3	3	5	3	3
770	18	1	1	1	1	1	0	4	2	0	0	0	0	0	74	1.73	24.7	2	3	1.6	1.5	1.8	1.5	1.5	0.1	1	2.8	0.8	1	1.5	1.5									5	4	4	4	4	4	4	3	5	5
771	19	1	1	1	1	1	0	4	3	0	0	0	0	1	82	1.72	27.7	3	3	1.6	2.1	3.2	3.2	2.1	0.2	3.2	1.8	4.5	0.5	1.6	2.1									4	4	5	4	5	4	3	4	3	4
772	21	1	1	1	1	1	0	4	3	0	0	0	0	0	76	1.86	22	2	3	0.4	0.3	0.9	0.1	2	0.6	0.1	0.8	0.2	0.5	0.3	0.3									4	3	3	3	3	5	3	3	3	2
773	25	1	1	1	1	1	0	2	3	0	1	0	0	0	78	1.72	26.4	3	3	0.3	0.3	1.5	0.1	0.4	0.3	0.1	0.3	0.1	0.5	0.3	1.5									2	2	3	2	3	4	2	3	1	3
774	18	1	1	1	1	1	0	3	3	1	0	0	0	0	128	1.62	48.8	4	3	2	0.5	0.3	0.1	0.5	0.1	0.1	0.5	0.1	0.5	0.4	0.5									5	5	4	4	4	4	1	3	2	2
775	19	1	1	1	1	1	1	4	3	1	0	0	0	1	64.5	1.72	21.8	2	2	1.5	1	1.5	1	1	1.5	1	2	2	1.5	2	1.5									3	5	3	3	4	4	5	5	4	3
776	22	1	1	1	2	1	1	3	1	1	0	0	1	0	117	1.85	34.2	4	2	2.8	2.4	1.2	0.4	2.8	0.2	1.8	1.6	1.6	1.5	1.2	3.5									4	4	2	3	3	2	4	4	5	2
777	19	1	1	1	1	1	1	5	3	0	0	0	0	1	67	1.72	22.6	2	3	1	1	0.8	0.5	0.2	0.6	0.4	0.6	0.3	0.8	1	1.5									5	5	5	4	4	4	4	4	4	4
778	18	1	1	1	1	1	1	4	3	1	0	0	0	0	65	1.8	20.1	2	3	2.1	2.1	3.2	1.8	1.2	1.8	1	2	1.2	2	1.4	2.1									4	5	4	4	4	4	4	4	3	3
779	19	1	1	1	1	0	1	3	2	0	0	0	0	0	58.5	1.72	19.8	2	3	1.5	1.5	5	2.8	1.5	1.5	1.5	1.5	2.8	1.5	1.5	1.5									4	5	3	4	4	5	3	4	3	3
780	24	1	1	1	1	1	0	4	2	0	0	0	0	0	72	1.8	22.2	2	3	2	2	0.3	0.2	0.3	0.3	0.2	2	0.3	0.5	0.5	0.5									5	4	4	4	5	5	3	4	4	4
781	18	1	1	1	1	0	0	2	1	0	0	0	0	0	84	1.77	26.8	3	3	1.6	1.8	2.8	0.2	1	0.3	1.5	2.4	2.8	1.2	1.6	2									4	5	3	3	5	5	3	5	4	3
782	20	1	1	1	1	1	0	3	2	1	0	0	1	1	68	1.74	22.5	2	3	4	1.4	1.5	0.2	0.3	0.2	0.2	0.4	1.2	0.3	0.2	1									4	5	4	3	5	4	3	5	4	2
783	18	1	1	1	1	1	0	4	3	1	0	0	0	0	120	1.7	41.5	4	4	2	2	1	0.5	2	1	0.5	2	1	2.5	2	2									4	1	3	4	3	3	3	3	3	3
784	19	1	1	1	1	1	0	2	1	1	0	0	0	0	68	1.7	23.5	2	4	1.2	0.8	3.2	2.8	1.2	0.4	2.1	0.8	1.8	1.2	1.2	1.2									5	4	1	3	3	4	2	4	5	2
785	20	1	1	1	1	1	0	5	3	0	0	1	0	1	74	1.72	25	3	3	1.6	2.1	3.2	4	2	0.3	1.6	2	3.6	2.4	1.6	1.6									3	4	3	4	2	2	3	3	3	1
786	20	1	1	1	1	1	0	3	2	1	0	0	0	0	93	1.86	26.9	3	4	1.5	1.5	3.2	1.5	0.2	0.1	1.5	2.5	0.5	1.2	1.6	1.5									4	4	4	3	4	4	4	3	3	3
787	19	1	1	1	1	1	0	3	4	0	0	0	1	1	67	1.76	21.6	2	4	1	3	5	1	2	1	5	0.5	5	2	2	2									4	5	4	4	3	3	3	3	3	4
788	20	1	1	1	1	1	0	3	3	1	0	0	0	0	80	1.78	25.2	3	4	4	4	4	1	4	1.5	1	5	4	5	4	4									5	4	3	3	4	3	2	5	5	3
789	19	1	1	1	1	1	0	4	4	1	0	0	0	0	65	1.65	23.9	2	3	2	1	1	1.5	1	2.5	2	2.5	0.5	1.5	0.5	1.5									5	4	5	3	5	5	3	5	5	3
790	19	1	1	1	1	1	1	4	2	0	0	0	1	1	64	1.78	20.2	2	3	2.1	0.4	2.8	0.4	1.5	0.3	0.4	2	1.8	0.5	1.2	0.6									5	5	3	4	3	5	5	5	4	3
791	20	1	1	1	1	1	0	3	3	0	0	0	0	0	61	1.7	21.1	2	4	1.5	1.5	2.4	0.4	1.4	2	0.9	1.5	0.6	1.2	0.9	1.5									4	3	3	4	4	4	4	4	3	3
792	20	1	1	1	1	1	0	4	3	0	0	0	0	0	62	1.8	19.1	2	3	0.5	0.5	2.5	2	0.2	2	0.3	0.2	1.6	1.5	0.5	0.6									4	5	3	4	5	5	3	4	5	3
793	19	1	1	1	1	1	1	4	3	0	0	0	0	0	90	1.85	26.3	3	4	2.4	0.6	1.6	0.2	0.8	0.6	0.6	1.2	2	0.8	1.5	1.2									3	5	4	3	2	3	4	4	4	4
818	18	2	1	1	1	1	0	5	3	0	0	0	0	0	42	1.56	17.3	2	3													1	1	2	2	1	1	1	1	4	4	4	3	4	4	3	3	4	3
820	19	2	1	1	1	1	0	4	4	1	0	0	0	1	50	1.69	17.5	2	4													5	2	1	1	4	2	1	2	4	3	3	3	3	3	3	3	3	2
821	21	2	1	1	1	1	0	4	2	1	0	0	1	0	57	1.67	20.4	2	3													3	1	1	1	2	1	1	1	5	4	3	3	4	4	2	4	4	4
824	19	2	1	1	1	0	0	4	2	1	1	1	0	0	55	1.55	22.9	2	3													4	6	4	5	4	1	2	5	3	3	4	3	3	3	1	2	3	2
827	18	2	1	1	1	1	0	4	3	1	0	1	0	0	63	1.61	24.3	2	2													2	5	5	5	2	4	2	3	3	2	3	2	1	2	2	2	2	1
828	26	2	1	1	1	1	0	4	3	1	1	0	0	0	51	1.56	21	2	3													2	1	2	3	2	3	3	3	5	5	4	3	4	5	2	3	3	1
829	24	2	1	1	2	1	0	3	1	1	0	1	0	1	50	1.6	19.5	2	3													6	6	6	5	6	6	6	5	3	3	3	4	3	2	2	4	3	3
831	19	2	1	1	1	0	0	3	2	1	0	0	0	0	54	1.68	19.1	2	3													3	1	1	3	1	3	1	1	3	5	3	5	5	4	5	5	4	3
834	25	2	1	1	1	0	0	2	3	0	0	0	0	0	53	1.7	18.3	1	2													1	1	1	1	1	1	1	1	4	4	2	3	4	5	3	3	3	4
836	23	2	1	3	3	1	0	4	3	0	1	1	1	1	80	1.8	24.7	2	3													6	2	4	6	6	6	6	6	4	4	3	3	3	3	3	3	2	2
837	25	2	1	1	1	1	0	4	3	0	1	1	1	1	47	1.55	19.6	2	3													4	1	4	5	4	4	1	1	3	3	4	4	3	3	2	4	2	2
838	18	2	1	1	1	0	0	4	2	1	0	1	0	0	65	1.7	22.5	2	2													3	3	2	2	3	3	3	2	4	3	3	3	3	4	3	3	3	2
841	19	2	1	1	1	1	0	3	2	0	0	0	0	0	61	1.65	22.4	2	2													2	1	3	1	1	3	1	2	3	4	3	4	4	4	3	4	4	4
842	19	2	1	1	1	1	1	4	3	0	0	0	0	0	53	1.69	18.6	2	3													2	1	2	1	2	2	1	2	4	5	3	4	3	5	4	4	3	5
843	23	2	1	1	1	1	1	3	3	1	1	0	0	0	87	1.73	29.1	3	2													6	2	5	4	4	2	4	5	3	3	2	3	3	2	1	3	2	4
844	19	2	1	1	1	0	0	3	3	1	1	1	0	0	66	1.68	23.4	2	4													6	6	6	6	6	6	6	4	4	3	4	3	4	2	2	3	3	2
845	29	2	1	1	1	0	0	4	3	0	1	0	0	0	59	1.54	24.9	2	3													4	1	3	3	4	4	1	3	4	5	4	3	3	3	3	3	2	1
846	23	2	1	1	1	0	0	3	3	1	1	0	0	0	60	1.65	22	2	4													4	1	6	3	6	5	1	5	4	5	4	3	3	4	4	5	3	5
848	19	2	1	3	2	1	0	4	3	1	0	0	0	0	65	1.7	22.5	2	4													4	2	2	2	3	4	2	4	4	5	2	4	3	3	5	5	4	2
849	21	2	1	3	2	0	0	3	3	1	0	0	0	0	65	1.63	24.5	2	3													5	1	6	2	6	3	1	4	4	5	3	4	3	3	4	4	4	5
852	18	2	1	1	1	1	1	3	3	0	0	0	0	0	60	1.56	24.7	2	4													3	1	3	1	3	3	1	3	5	4	3	3	3	3	3	4	5	3
853	19	2	1	1	1	1	1	3	3	1	0	0	1	1	94	1.7	32.5	4	3													2	1	1	3	2	1	1	2	4	4	3	3	3	4	2	4	3	3
855	22	2	1	1	1	0	0	5	3	0	1	0	1	0	82	1.63	30.9	4	4													3	1	2	2	2	1	2	2	4	4	4	4	3	4	2	3	4	2
856	19	2	1	1	1	0	0	3	3	1	0	0	0	0	63	1.66	22.9	2	3													6	4	6	4	2	5	2	5	3	3	4	3	3	4	3	4	4	4
857	20	2	1	1	3	1	0	5	2	1	1	1	0	1	63	1.65	23.1	2	3													6	2	5	6	5	4	3	6	3	3	1	3	3	2	1	2	3	3
858	20	2	1	1	1	0	0	2	2	1	0	0	1	1	61	1.6	23.8	2	4													6	3	3	4	6	6	6	6	4	3	3	3	3	3	4	4	5	2
859	19	2	1	1	1	1	0	4	2	1	0	0	0	0	76	1.79	23.7	2	3													3	1	5	5	5	5	6	4	4	3	3	2	4	4	3	4	3	3
862	20	2	1	3	3	0	1	4	3	1	0	0	0	0	45	1.62	17.1	1	4													2	1	2	2	1	1	1	1	4	4	4	3	4	3	3	4	4	4
863	19	2	1	1	1	0	0	2	3	1	0	0	0	0	70	1.65	25.7	3	2													4	3	4	5	2	5	2	3	3	5	3	3	2	3	2	2	2	2
864	18	2	1	1	3	1	0	3	1	0	0	0	0	0	69	1.65	25.3	3	1													5	1	3	2	1	1	1	2	4	5	4	4	3	3	3	3	3	4
865	20	2	1	3	2	0	0	4	3	1	0	0	0	0	63	1.71	21.5	2	3													5	1	4	2	2	2	1	2	4	4	3	3	3	4	3	4	2	2
866	19	2	1	1	1	0	0	4	3	1	1	1	0	0	69	1.6	27	3	3													6	1	6	6	6	6	6	6	3	3	4	3	2	2	3	4	3	2
868	35	2	1	1	3	1	0	5	2	0	0	0	0	0	56	1.57	22.7	2	2													2	1	2	1	1	1	1	2	3	4	4	4	3	4	2	3	2	4
869	19	2	1	1	1	1	1	2	2	1	0	1	0	0	54	1.55	22.5	2	3													6	3	3	3	2	6	4	3	2	2	2	3	1	2	3	1	2	2
871	23	2	1	1	1	0	0	5	4	0	0	0	0	1	55	1.6	21.5	2	2													1	1	2	1	4	1	1	2	4	5	4	2	4	4	3	4	3	5
872	20	2	1	3	2	0	0	3	3	0	0	1	0	0	60	1.67	21.5	2	3													5	4	5	4	4	5	1	2	4	4	2	3	2	2	3	3	3	2
873	20	2	1	3	2	1	0	3	2	1	0	0	0	1	45	1.65	16.5	1	3													4	1	1	3	2	1	1	1	3	4	4	4	3	3	3	3	3	3
874	21	2	1	3	4	1	0	2	2	1	0	0	0	1	64	1.54	27	3	4													4	1	5	2	4	6	4	4	4	4	4	4	3	4	4	4	4	3
875	20	2	1	1	1	0	0	4	3	0	1	0	1	1	70	1.48	32	4	3													4	4	4	4	3	4	2	3	3	3	4	4	4	3	4	4	3	3
876	19	2	1	1	1	0	0	4	2	1	1	0	0	0	60	1.75	19.6	2	3													3	1	2	2	1	1	1	1	4	4	3	5	3	4	3	3	3	2
877	26	2	1	1	1	0	0	5	3	0	1	0	0	0	62	1.69	21.7	2	3													2	1	2	1	1	2	1	1	4	5	4	4	3	5	3	5	4	3
878	25	2	1	1	1	1	1	4	3	0	0	1	1	0	72	1.51	31.6	4	3													5	1	5	5	5	5	1	6	4	3	4	3	3	3	4	3	4	3
879	19	2	1	1	1	0	0	5	3	0	1	0	0	0	50	1.53	21.4	2	2													3	1	2	2	1	3	1	2	4	4	4	3	4	4	2	4	3	2
880	28	2	1	1	1	0	0	3	3	0	1	1	0	0	60	1.63	22.6	2	2													4	1	3	2	3	4	1	4	4	5	3	2	3	3	2	3	2	1
882	18	2	1	1	1	1	0	5	3	0	0	0	0	0	45	1.5	20	2	3													3	1	3	4	1	1	1	1	4	4	4	4	4	4	5	4	2	4
883	18	2	1	1	1	1	1	5	3	0	0	0	0	0	70	1.66	25.4	3	2													6	3	1	1	5	2	1	4	5	4	4	4	4	3	2	5	3	3
885	28	2	1	1	1	0	0	4	3	0	1	0	1	0	70	1.6	27.3	3	4													4	1	3	3	3	1	1	3	4	5	4	3	4	4	4	3	3	4
886	19	2	1	1	1	0	1	5	2	0	0	0	0	1	56	1.65	20.6	2	3													6	2	6	4	5	6	1	6	4	4	3	3	5	4	5	4	5	4
887	20	2	1	1	1	1	0	4	2	0	1	1	0	0	48	1.53	20.5	2	2													3	1	1	2	1	1	1	1	4	3	2	3	2	4	3	3	3	3
888	18	2	1	1	1	1	0	5	4	1	0	1	1	0	93	1.7	32.2	4	2													6	6	6	6	6	6	5	6	5	5	3	4	3	2	4	5	2	3
889	19	2	1	1	1	1	0	4	3	0	1	1	0	0	53	1.62	20.2	2	2													3	1	1	2	1	1	1	1	3	4	3	4	4	3	3	4	3	5
890	20	2	1	1	1	1	0	4	3	0	0	0	1	0	84	1.8	25.9	3	3													6	4	3	3	2	5	5	4	4	4	2	3	4	3	3	3	2	5
891	20	2	1	1	1	1	0	5	3	0	0	0	0	0	49	1.57	19.9	2	4													5	2	3	1	4	1	1	4	5	4	4	4	3	4	4	4	3	4
892	25	2	1	1	1	0	0	3	3	0	1	0	0	0	64	1.7	22.1	2	3													3	1	4	1	3	6	1	1	5	5	4	4	4	5	5	5	3	4
893	25	2	1	1	1	1	0	4	3	1	0	1	1	1	65	1.65	23.9	2	2													6	6	6	5	5	5	6	5	3	2	3	3	2	1	1	3	3	1
895	22	2	1	1	1	0	0	4	3	1	1	0	0	0	93	1.73	31.1	4	2													5	3	2	3	5	4	4	5	4	4	4	3	3	3	3	3	3	2
896	20	2	1	3	2	0	0	4	3	1	1	0	0	0	51	1.58	20.4	2	3													4	1	1	2	2	1	1	2	4	4	4	3	3	3	3	4	3	3
897	19	2	1	3	2	0	0	4	3	0	0	0	0	0	59	1.58	23.6	2	2													4	1	4	3	3	1	1	4	4	4	4	4	3	3	3	3	3	5
898	19	2	1	3	2	1	0	2	2	1	0	1	0	0	58	1.6	22.7	2	4													3	2	2	2	1	1	1	3	5	1	2	3	2	2	3	3	2	1
899	19	2	1	1	1	0	0	5	3	0	0	0	0	0	65	1.61	25.1	3	3													3	1	3	2	2	3	1	3	4	4	3	3	4	3	3	5	3	4
900	27	2	1	1	3	0	0	4	2	1	1	0	0	0	75	1.61	28.9	3	2													6	6	6	6	3	1	1	4	3	4	2	2	1	1	2	3	3	2
901	19	2	1	1	1	0	0	2	2	1	1	0	0	0	70	1.7	24.2	2	3													6	2	3	2	4	3	5	6	3	3	3	2	2	4	4	3	1	1
902	28	2	1	1	1	0	0	4	3	1	1	0	0	0	71	1.63	26.7	3	2													4	3	5	3	5	2	3	3	3	4	4	3	3	3	3	4	3	2
903	19	2	1	1	1	0	0	5	3	0	0	0	0	0	63	1.63	23.7	2	2													6	1	3	2	1	1	1	6	3	5	3	4	3	3	3	5	4	5
906	18	2	1	1	1	0	0	4	3	0	0	0	0	0	65	1.6	25.4	3	3													2	2	2	2	1	1	1	1	4	5	4	3	4	4	3	4	3	4
907	19	2	1	1	4	1	0	5	4	0	0	0	0	0	68	1.68	24.1	2	3													3	2	6	3	5	6	1	6	3	5	5	2	2	2	4	4	2	5
908	20	2	1	1	1	1	0	4	3	1	0	1	0	0	63	1.6	24.6	2	4													3	1	1	2	4	2	4	4	4	3	3	4	3	2	4	4	4	2
909	19	2	1	1	1	0	0	3	3	1	1	0	0	0	63	1.63	23.7	2	4													6	5	6	6	6	6	6	6	4	5	4	5	3	2	2	5	4	2
912	20	2	1	1	1	1	0	4	4	0	0	0	0	0	51	1.54	21.5	2	3													4	2	2	2	2	5	2	3	4	5	4	4	5	5	3	5	1	5
913	19	2	1	1	1	1	0	3	2	0	0	0	0	1	57	1.6	22.3	2	3													5	2	5	3	3	3	2	4	5	4	3	3	3	3	3	3	4	2
914	19	2	1	1	1	1	1	3	2	0	0	0	0	0	56	1.58	22.4	2	4													4	2	3	2	1	1	2	3	4	4	3	4	2	3	4	4	4	2
916	20	2	1	1	1	1	0	4	3	1	0	0	0	0	60	1.54	25.3	3	4													6	2	4	3	6	6	6	6	4	5	3	3	2	2	5	5	5	3
917	19	2	1	1	1	1	1	4	3	1	0	0	0	0	56	1.62	21.3	2	2													4	1	3	2	2	1	1	1	3	3	3	3	2	4	3	4	3	2
918	18	2	1	1	1	0	0	4	3	0	0	0	0	0	53	1.62	20.2	2	4													6	1	3	1	2	6	3	3	5	5	3	3	4	5	5	4	4	2
919	19	2	1	1	1	1	0	5	3	0	0	1	1	1	56	1.58	22.4	2	4													5	1	2	1	5	6	1	3	4	4	3	3	3	4	3	4	4	3
920	19	2	1	1	1	1	0	5	3	0	1	0	1	1	56	1.7	19.4	2	2													6	2	5	2	1	3	4	2	4	5	4	2	4	3	3	3	2	3
921	20	2	1	1	1	1	0	4	3	0	1	0	0	0	72	1.62	27.4	3	3													5	2	5	3	1	4	3	5	3	3	3	3	3	3	2	3	2	2
923	19	2	1	1	1	0	1	5	3	0	0	0	0	1	135	1.61	52.1	4	1													6	1	1	6	1	3	6	2	2	4	5	3	4	3	5	4	3	5
924	18	1	1	2	1	1	0	4	3	0	0	0	0	0	52	1.72	17.6	2	2	1.5	1.8	3.2	3.2	0.8	2.1	3.2	1.2	5	0.5	0.5	0.5									3	3	4	4	4	2	3	4	2	3
925	19	1	1	1	2	1	0	1	3	1	0	0	1	0	75	1.74	24.8	2	4	2	0.8	2	1.5	1.5	1.5	1.5	1.5	2.5	1.5	2	2									5	5	5	1	5	3	3	3	1	3
927	20	1	1	1	2	1	0	4	2	0	0	0	0	1	54	1.7	18.7	2	4	1.6	1	3.2	1	1.6	2.8	2.1	1.6	2.8	2.1	2	1.4									4	5	4	3	4	5	3	5	4	3
928	23	1	1	1	3	0	0	5	4	1	1	0	0	0	60	1.8	18.5	2	2	0.6	0.3	0.3	0.3	0.6	0.6	0.3	1.5	0.3	0.9	1.5	0.3									4	5	5	3	4	4	3	3	3	2
929	27	1	1	1	3	0	1	3	3	1	1	1	0	1	82	1.7	28.4	3	2	1	1.4	5	1.8	1	3.2	0.8	0.3	5	0.9	1	1.4									4	2	2	2	2	3	3	3	3	2
930	21	1	1	1	3	0	0	4	2	0	1	1	1	1	81	1.8	25	3	2	2	1.6	3.2	3.2	1.6	1.5	3.2	2	2	1.8	2	1.5									3	3	3	3	3	2	3	3	3	4
932	22	1	1	1	4	1	0	3	2	1	0	1	0	0	110	1.72	37.2	4	2	0.3	0.3	1.5	0.3	0.3	0.3	0.3	0.3	0.3	0.3	0.3	0.3									2	4	4	3	3	3	2	4	3	3
933	19	1	1	1	2	1	0	4	3	1	0	0	0	0	90	1.85	26.3	3	2	4	3	1	0.5	3.2	2.4	0.5	2.4	1.8	3	2	2									4	5	4	3	3	3	3	5	3	1
934	22	2	1	1	3	1	1	3	3	0	1	0	0	0	53	1.59	21	2	4													5	1	2	1	2	3	2	2	3	4	4	5	4	4	5	4	5	4
936	24	1	1	1	4	0	0	3	3	1	1	0	0	0	71	1.71	24.3	2	2	1.5	2.4	3.2	1.5	2.4	0.6	1.2	2.8	1.5	0.4	0.6	2.4									4	5	4	4	3	4	5	4	3	2
937	19	1	1	1	1	0	1	4	3	0	0	0	0	0	95	1.88	26.9	3	3	3.2	0.5	0.3	0.1	2.5	0.2	0.1	1	0.4	0.5	1.5	0.8									5	5	5	5	5	5	4	5	3	5
938	19	1	1	3	2	1	1	2	2	1	0	1	0	0	65	1.8	20.1	2	4	2.1	1.6	4	3.5	1.8	2.1	0.3	2	2.4	0.5	1.6	1									3	4	2	1	3	5	3	4	1	1
939	20	1	1	3	2	1	0	3	2	0	0	0	0	0	90	1.75	29.4	3	3	3.2	4.5	1.2	0.6	2	0.4	2.1	4	2.1	4	2.1	3.2									3	2	3	3	3	2	2	4	2	2
940	19	1	1	2	3	1	1	4	3	1	0	0	0	0	98	1.85	28.6	3	3	1.8	0.9	1.6	0.2	0.6	0.1	0.2	0.5	1.5	0.5	0.3	0.3									4	5	5	3	4	5	5	5	5	4
941	21	1	1	2	3	1	0	4	3	1	0	0	0	0	86	1.81	26.3	3	3	0.9	1.2	0.9	0.1	0.3	1.2	0.1	1.2	0.1	0.3	0.3	0.9									5	5	4	3	3	5	2	4	5	4
942	19	1	1	1	2	0	0	3	3	0	1	0	0	0	90	1.8	27.8	3	4	1.5	0.3	1.5	0.2	0.9	1.5	0.2	0.3	0.3	0.5	0.3	0.3									5	5	4	4	4	4	4	4	4	4
943	21	1	1	1	2	0	0	5	2	1	1	1	1	1	120	1.89	33.6	4	3	5	4	5	4	5	5	3	4	5	5	3.5	5									4	4	4	4	3	1	2	4	3	3
948	23	1	1	1	4	1	0	5	1	1	1	0	0	0	63	1.79	19.7	2	3	1.5	0.3	0.4	0.1	0.3	0.3	0.2	0.3	0.3	0.3	0.4	0.3									4	5	4	3	5	4	2	5	2	2
950	20	1	1	1	2	1	0	4	2	0	0	0	0	0	76	1.83	22.7	2	3	0.9	0.2	0.1	0.1	0.3	0.1	0.1	0.5	0.1	0.5	0.4	0.3									4	4	3	3	4	5	3	4	3	5
953	19	1	1	1	1	0	0	2	3	1	0	0	0	0	70	1.8	21.6	2	3	1.4	2.1	2.8	1.5	1.8	1.2	2.1	2.1	2.4	1.8	2.8	2.1									3	3	4	3	4	4	3	4	4	3
954	21	1	1	1	1	0	0	2	2	1	1	0	0	0	68	1.78	21.5	2	2	1.5	1.5	1.6	0.6	1	1.2	0.9	1	2	0.9	0.4	0.6									4	3	3	4	3	4	1	2	3	3
957	22	1	1	1	2	1	0	4	1	0	0	0	0	0	82	1.7	28.4	3	3	3	4	2.8	0.1	4	0.2	0.1	3.5	4	0.5	1	1.4									3	3	2	3	3	3	3	2	2	4
958	20	1	1	1	2	1	0	3	3	0	0	0	1	1	63	1.75	20.6	2	4	1	2	5	5	2	2.4	5	4	4	1	3	2									4	3	3	4	3	4	5	5	4	3
959	20	1	1	1	1	1	1	4	3	0	0	0	0	0	90	1.74	29.7	3	3	1.2	0.8	0.2	0.4	1.5	0.1	0.1	1	1.5	0.4	0.8	0.9									4	4	4	3	3	4	4	5	3	2
965	29	1	1	1	4	1	0	4	3	0	1	0	0	0	89	1.93	23.9	2	3	0.9	0.9	0.9	0.6	0.3	0.3	0.3	0.3	0.3	0.5	0.3	0.3									3	3	4	3	3	4	3	4	2	4
966	29	1	1	1	1	0	0	4	3	0	0	0	0	0	78.2	1.74	25.8	3	3	0.8	0.6	0.6	0.2	1.2	0.1	0.1	1.6	0.2	0.5	0.4	0.3									4	4	4	3	3	3	4	4	4	4
967	19	1	1	3	2	1	1	4	4	1	0	0	1	1	83	1.78	26.2	3	4	1.8	1.4	3.2	0.6	1.4	0.8	1.8	4.5	0.6	0.5	0.8	1.5									3	4	3	4	2	5	5	3	2	2
968	20	1	1	2	3	1	0	4	3	1	0	0	0	1	72	1.73	24.1	2	4	1.6	1.4	2.8	1.8	1.6	2.8	2.1	2.4	2.8	1.6	1.5	1.4									5	5	4	4	4	4	3	3	3	2
976	25	1	1	1	2	0	0	2	2	1	1	0	0	1	71	1.79	22.2	2	4	2.8	2.8	2.8	1.8	2.8	2.8	2.4	2.8	2.8	2	2	2.8									2	4	2	3	2	3	2	3	1	2
978	19	1	1	1	2	0	0	3	2	1	1	0	0	0	78	1.79	24.3	2	4	1.5	0.9	2.4	0.6	0.9	2.5	0.2	1.6	2	0.4	1	1.2									3	3	3	3	3	4	5	4	3	2
982	22	1	1	1	2	1	0	3	3	0	0	0	0	0	100	1.81	30.5	4	3	3.2	0.6	2.4	0.1	2.1	0.3	0.9	1	0.1	0.5	2.1	2.1									4	4	5	4	5	5	4	5	5	5
983	23	1	1	1	2	1	0	5	3	0	0	0	0	0	59	1.67	21.2	2	3	0.1	0.3	0.1	0.1	0.2	0.1	0.1	0.5	0.1	0.3	0.5	0.5									5	5	5	3	3	5	5	4	2	2
986	33	1	1	1	1	0	0	4	3	0	1	0	0	0	73	1.75	23.8	2	3	1.6	1.4	3.2	0.1	1.4	2.8	1.5	1.4	2	0.5	1.2	0.3									3	5	3	4	3	4	2	3	2	2
993	29	1	1	1	4	0	0	4	3	0	1	0	0	0	100	1.79	31.2	4	4	3.2	3.2	2.4	1.8	2	1.4	2.1	2.4	2.8	1.5	0.8	3.2									3	4	3	4	3	4	3	5	4	3
995	21	1	1	1	2	1	0	4	3	0	0	0	0	0	72	1.78	22.7	2	3	2.4	1.2	2.8	2.8	1.5	3.2	2.8	1.4	2.8	1.5	1.5	1.2									3	4	3	3	4	4	3	4	3	4
997	28	1	1	1	3	0	0	3	3	1	1	0	0	0	65	1.86	18.8	2	2	0.5	0.6	2	1.5	2	2	1.5	2.5	2.8	2	2.5	1.2									3	3	3	3	3	3	2	3	3	2
998	30	1	1	1	3	0	0	4	3	0	1	0	1	1	75	1.7	26	3	4	3.2	1.4	3.5	2	2	2.8	3.2	3.5	2.8	2.1	1.6	1.6									4	3	4	4	3	4	3	4	4	3
999	21	1	1	1	3	1	1	4	2	0	0	0	0	0	80	1.8	24.7	2	3	4	0.6	4	0.6	1.5	0.6	2.4	2	0.6	0.8	0.6	0.6									4	5	3	5	4	4	3	3	4	4
1000	18	1	1	2	1	1	0	3	3	0	0	0	1	1	64	1.77	20.4	2	4	1.4	2.4	2.8	0.8	1.4	1.6	1.8	1.4	3.6	2	1.6	1									4	4	4	3	3	4	2	3	4	2
1002	19	1	1	1	2	1	0	3	2	1	1	0	0	0	75.5	1.85	22.1	2	3	4	4	2.1	4	3.5	2.4	3	4	5	3.2	2	5									4	5	4	3	4	3	3	3	3	3
1003	24	2	1	1	3	0	0	2	3	1	1	0	0	0	55	1.69	19.3	2	4													2	1	3	2	3	2	2	2	4	4	3	3	3	4	4	5	5	4
1004	24	1	1	1	1	0	0	3	3	0	0	0	0	1	85	1.94	22.6	2	2	3.2	3.2	2.8	2.4	3.2	3.2	1.8	3.2	3.2	1.6	2	1.8									4	4	4	3	3	3	3	3	3	3
1006	20	1	1	1	1	0	0	4	2	0	0	0	1	0	74	1.74	24.4	2	3	0.2	0.2	0.1	0.1	0.3	0.1	0.1	0.5	0.3	0.5	0.5	0.4									4	1	2	3	4	4	4	4	4	1
1008	20	1	1	3	2	1	0	4	3	1	0	1	0	1	80	1.74	26.4	3	3	2.8	3.2	1.2	1.5	1.5	0.3	0.8	2.8	1.5	0.5	0.2	0.4									3	3	3	2	4	3	4	3	2	2
1009	21	1	1	2	1	1	0	5	2	1	1	0	0	0	68	1.71	23.3	2	3	2	1.8	2.8	1.6	1.4	1.5	2.1	1.5	2.4	2.4	1.8	1.4									3	5	4	3	2	4	4	4	2	2
1010	20	1	1	1	1	1	0	3	3	0	0	1	0	0	77	1.8	23.8	2	1	1.8	1.8	0.8	0.2	1.8	0.6	0.5	1.2	0.8	2.5	1.5	1.5									3	3	4	3	4	3	3	4	3	4
1010	20	1	1	2	3	1	0	3	2	1	0	0	0	0	80	1.85	23.4	2	3	3	2.4	3.2	1	1.5	1	1.5	2	1.5	1.5	1.5	1.5									4	4	4	4	3	3	3	3	2	2
1018	19	1	1	1	2	0	0	3	3	0	1	0	0	0	68	1.73	22.7	2	4	4	2.7	5	5	2.8	2	5	0.8	5	2.8	0.5	3.2									5	5	4	5	4	3	2	4	4	2
1019	19	1	1	1	2	0	0	4	2	0	1	0	0	0	110	1.78	34.7	4	2	2.5	0.5	0.4	0.1	0.5	0.1	0.1	0.5	0.4	0.5	0.2	0.5									4	5	3	3	3	4	2	4	2	1
1022	24	1	1	1	2	1	0	4	3	1	0	0	0	0	68	1.8	21	2	2	3.6	2.7	3.6	1.5	1.6	1.5	2.4	2.4	1.6	3.2	3.2	2.4									3	2	3	3	3	3	2	3	3	4
1023	20	1	1	1	2	1	0	4	3	1	0	0	0	0	70	1.65	25.7	3	2	2.5	2.8	2.4	1.5	4	2.4	0.6	2.5	2.4	1	1.2	2.8									3	3	3	3	3	3	3	3	3	2
1024	19	1	1	2	2	1	0	3	2	1	0	0	0	0	60	1.7	20.8	2	3	2.8	0.9	2	0.1	1	0.9	1.5	0.5	2	0.5	1.2	1.5									4	4	4	3	3	4	4	4	3	4
1025	21	1	1	1	1	1	0	4	3	0	0	0	0	1	87	1.87	24.9	2	3	2.8	2.1	1	1	2.1	0.4	1.5	1	2.8	2	2.4	2									4	4	4	5	4	4	2	3	3	3
1026	19	1	1	1	1	0	0	4	3	0	0	0	0	0	65	1.75	21.2	2	3	2	2.5	2	0.5	2.5	1.5	1	2.5	2.5	2.5	2.5	2.5									5	1	2	2	3	2	3	4	5	2
1027	19	1	1	1	1	0	0	4	3	1	0	0	0	0	51	1.71	17.4	1	3	2	2	5	1.5	1	2.8	1.5	1.5	2.8	1.5	2	1.5									3	3	3	3	3	3	3	3	2	4
1029	28	1	1	1	1	0	0	3	3	1	1	0	1	0	80	1.78	25.2	3	3	0.9	1.8	0.9	2.4	1.5	0.3	0.8	0.3	0.9	0.6	1.8	1.5									4	3	2	4	4	3	2	2	3	3
1034	25	1	1	1	5	0	0	3	2	1	1	0	0	1	76	1.76	24.5	2	3	1	0.3	0.6	0.1	1	1.5	0.2	0.4	1.2	0.5	2	1.5									4	4	3	2	4	5	3	4	2	4
1036	21	1	1	2	3	1	0	5	3	0	0	0	0	0	80	1.72	27	3	2	2.4	1.6	3.6	4	4.5	3.2	2.8	2.8	3.6	3	3.5	3.6									4	5	4	4	3	2	2	2	4	3
1038	18	1	1	2	1	1	0	3	4	1	0	0	0	1	57	1.8	17.6	2	3	3.2	3.2	3.2	3.2	2.8	1.5	3.2	4	3.6	2	2.4	3.2									4	4	4	4	4	4	3	4	3	4
1040	20	1	1	1	2	1	0	4	3	1	0	0	0	0	60	1.67	21.5	2	2	2.1	1.6	5	0.2	2.4	0.2	1.2	1.5	3.2	0.4	0.8	2.4									3	4	3	3	2	5	3	4	3	1
1045	21	1	1	3	2	1	0	4	3	1	0	1	0	1	60	1.67	21.5	2	3	1.6	2	4.5	3.2	2	2.8	3.2	3.5	4	1	1	0.6									4	5	2	4	3	3	2	4	2	1
1046	20	1	1	3	2	1	0	3	2	0	0	0	1	1	86	1.82	26	3	4	2.4	2.7	2.4	1.5	1.4	0.4	1	1.5	1.8	1.5	1.8	2.1									4	4	3	3	4	4	4	3	3	2
1047	18	1	1	2	1	1	0	2	1	1	0	0	0	0	83	1.85	24.3	2	3	1.2	1.5	1.6	0.2	1	0.2	1.5	1.6	0.4	0.5	0.5	1.5									3	3	4	4	5	5	4	5	5	5
1048	21	1	1	2	3	1	0	4	3	0	0	0	0	0	70	1.83	20.9	2	4	1.6	2.1	3.6	0.1	1.5	0.1	1.5	1.4	2.1	0.5	1.5	1.5									5	5	3	4	4	4	3	4	4	4
1050	19	1	1	1	2	0	1	3	3	0	1	0	0	1	80	1.82	24.2	2	3	1.6	1.8	4	2.1	4	1	2.4	4	2.4	3.5	3.2	2.8									3	3	4	4	4	3	2	3	3	3
1057	29	1	1	1	3	0	0	4	2	1	1	0	1	1	92	1.89	25.8	3	3	0.7	2.4	0.5	1	0.3	0.3	1.8	0.3	0.3	0.4	0.3	0.3									4	5	3	3	5	5	3	4	5	4
1059	19	1	1	1	1	1	0	2	2	1	0	0	0	0	75	1.8	23.1	2	4	1.5	0.3	0.3	2	2	0.3	0.2	0.3	0.5	0.5	0.3	1.5									4	5	3	5	5	5	5	5	5	4
1061	22	1	1	1	2	1	1	4	2	1	0	0	1	1	67	1.84	19.8	2	4	1	1.4	0.1	0.1	1	0.1	0.1	0.5	0.1	0.5	0.4	0.3									5	4	4	3	4	5	5	4	5	2
1062	20	1	1	2	1	1	0	4	2	0	0	0	1	1	82	1.81	25	3	4	1.5	1.2	2.4	2.1	1.2	2.4	1	2	2.8	3	1.8	1.8									4	4	3	3	3	4	3	4	5	3
1065	19	1	1	1	1	0	1	4	3	1	0	0	0	0	120	1.8	37	4	3	1.5	2.5	0.6	0.6	3.5	0.2	0.2	1	2.4	0.5	1.5	2.5									4	4	4	3	5	3	3	4	5	4
1066	25	1	1	1	5	0	0	4	3	1	0	1	0	1	77	1.7	26.6	3	1	2.4	1.8	3.2	2.1	1.8	1.5	2.1	2	3.2	2.4	1.4	1.8									5	5	4	3	3	5	3	4	4	4
1067	23	1	1	1	2	1	0	4	3	0	0	0	1	1	85	1.8	26.2	3	3	2.8	1.6	3.2	0.1	1.6	3.2	0.6	1.4	3.6	2	1.8	2.1									4	5	4	3	4	4	3	3	3	4
1069	19	1	1	1	2	1	0	3	1	0	0	0	0	0	70	1.86	20.2	2	3	0.5	0.3	3.2	2	1	0.1	2	4	0.4	0.5	1.5	0.2									5	5	3	4	4	5	1	4	5	1
1071	21	1	1	1	3	0	0	3	4	0	1	0	0	0	73	1.74	24.1	2	3	1	0.2	5	0.2	2.8	0.2	2.4	3.6	0.2	0.5	0.3	2.7									3	3	4	4	4	5	3	5	3	5
1073	18	1	1	2	1	1	1	1	2	1	0	0	0	0	56	1.6	21.9	2	4	2.8	3.2	2.8	2.4	3.2	2.1	2.4	3.2	3.2	2.8	1.8	2.4									3	3	3	3	3	3	3	4	3	2
1075	25	1	1	1	2	1	0	4	3	1	1	0	1	1	67	1.7	23.2	2	3	2.8	2.4	1.4	1	2.8	1.8	1.8	2.4	2.8	1.5	1.6	2.4									3	2	3	3	3	4	2	3	3	2
1076	24	1	1	1	2	1	0	2	2	1	0	0	0	0	87	1.77	27.8	3	3	1	0.8	3.6	3.2	1.6	3.2	3.2	3.2	3.2	4	3.2	1.6									3	3	3	3	3	3	3	3	3	2
1078	27	1	1	1	3	1	0	3	1	1	0	0	0	1	71	1.83	21.2	2	3	2	3.2	4.5	2.8	1.6	2	3.5	0.5	3.2	0.5	0.8	0.8									3	5	3	5	3	2	3	5	4	3
1082	19	1	1	2	1	1	1	3	2	1	0	1	0	1	65	1.68	23	2	4	3.2	1.2	5	5	2.4	4.5	4	3	4	3.2	3	3									3	3	3	4	2	4	3	3	2	1
1083	21	1	1	2	3	1	0	4	3	0	0	0	1	1	86.5	1.89	24.2	2	3	4	2.7	5	4	3	2.1	5	4	0.3	0.5	1.5	1.5									4	4	4	4	5	5	2	5	4	4
1085	19	1	1	1	2	0	0	3	3	0	1	0	0	0	75	1.83	22.4	2	3	2.1	1.6	2.8	0.9	1.8	0.1	0.9	1.8	2.4	1.2	0.9	1.6									4	4	3	4	5	5	5	5	3	3
1091	27	1	1	1	2	0	0	4	3	0	1	0	1	0	64	1.67	22.9	2	3	2.8	1	2.4	2.1	2.1	2.8	1.2	2.8	1.8	1.2	2	2.1									3	5	4	2	3	5	3	4	2	2
1093	34	1	1	1	1	1	0	3	3	1	1	0	0	0	62	1.57	25.2	3	3	1	1.2	2.4	1	1.5	1.5	1	2	0.6	2	2	2									4	4	4	4	4	4	4	4	3	4
1095	19	1	1	1	2	1	0	5	3	1	0	0	0	1	54	1.67	19.4	2	4	0.8	2.4	5	1.5	1.2	3	2.8	1.8	3.2	1.5	2.5	1.2									4	4	3	4	4	3	4	5	4	3
1096	18	1	1	1	1	0	0	3	3	1	1	0	0	0	70	1.69	24.5	2	3	2	1.5	2	1.5	1.5	1.5	1.5	2.5	2	2.5	2	1									3	3	4	2	3	3	3	5	4	2
1104	30	1	1	1	3	0	0	4	3	0	1	0	0	0	98	1.75	32	4	3	0.5	0.8	5	2.7	0.9	3.5	0.4	0.4	5	0.8	0.2	0.9									3	5	4	3	4	4	2	3	2	2
1105	21	1	1	1	3	0	0	3	2	1	0	0	1	1	69	1.77	22	2	3	1.6	1.8	3.2	0.1	1.6	0.2	0.1	0.4	1	0.5	0.4	1.6									3	3	2	4	3	4	3	4	3	3
1106	22	1	1	1	3	1	0	2	3	1	1	0	0	0	84	1.83	25.1	3	2	2.4	3.2	4	1	2.1	4	4	2.4	3.6	2.8	2.4	2.4									3	3	2	3	3	3	3	3	3	2
1110	21	1	1	1	4	0	0	4	3	0	1	0	0	0	86.5	1.8	26.7	3	4	2.1	1.8	3.2	0.1	1.8	0.1	1.5	0.4	0.8	0.5	0.4	1.6									4	4	4	3	5	5	4	4	4	4
1111	18	1	1	1	1	0	0	4	3	1	0	0	1	1	65	1.66	23.6	2	4	1	2	5	4	1.6	5	5	2	5	2.1	0.5	2									3	4	2	3	4	5	3	4	3	2
1113	21	1	1	2	3	1	0	3	3	1	0	0	1	1	73	1.85	21.3	2	3	2.1	2	2	1.2	1.8	0.2	2.4	2.4	2.4	0.8	1.2	1.5									4	4	4	3	3	3	3	3	4	2
1115	20	1	1	1	2	0	0	3	2	1	1	0	0	1	75	1.8	23.1	2	4	3	2	5	0.1	0.3	0.3	0.8	4	4	0.5	3	3									2	5	3	1	3	4	3	4	1	1
1119	22	1	1	1	2	0	0	1	3	1	1	0	1	1	79	1.7	27.3	3	4	4	3	2.4	2.4	3	0.4	2.4	2.8	1.8	1.2	1.6	1.6									4	5	5	3	5	2	3	4	3	2
1120	19	1	1	1	2	0	0	1	3	1	0	1	0	0	51	1.67	18.3	2	4	2.8	0.8	4	4	4	0.1	4	1.6	4	3	2	3.6									3	1	2	3	3	2	1	3	2	3
1121	28	1	1	1	2	0	0	5	3	0	1	0	0	1	80	1.8	24.7	2	2	1.6	1	1.2	1	0.8	1	1.5	1.2	0.4	1.2	1.8	0.8									3	5	3	3	3	4	3	4	3	2
1122	21	1	1	1	2	0	0	3	2	0	1	0	0	0	61	1.75	19.9	2	3	0.8	0.4	2.4	0.2	0.3	2	0.4	2	2.4	0.5	0.5	0.4									3	4	2	4	3	3	3	5	5	2
1123	22	1	1	1	4	1	0	3	3	0	1	0	0	0	65	1.68	23	2	3	1.2	1.2	0.6	0.6	1.8	0.6	0.4	2	0.9	0.4	2.1	1.5									3	3	4	3	3	4	2	4	3	3
1125	19	1	1	1	1	1	1	3	2	1	0	0	0	0	77.9	1.75	25.4	2	3	4.5	0.2	3.2	1.5	5	5	5	5	2.7	0.5	0.5	5									3	3	3	3	3	1	2	2	3	3
1139	19	1	1	1	2	1	0	3	2	0	0	0	1	1	85	1.85	24.8	2	4	2.8	0.6	3.2	0.8	0.8	0.3	2.4	2.4	1.8	0.4	1.2	1.5									4	4	3	3	3	3	1	4	4	2
1140	22	1	1	1	3	0	0	5	4	0	0	1	0	0	90	1.68	31.9	4	2	0.8	1.2	1.2	0.4	1.2	1.2	1.5	0.5	1.2	0.5	1.6	0.9									4	5	4	4	3	3	3	4	3	3
1141	21	1	1	1	3	0	1	5	3	0	1	0	0	0	67	1.7	23.2	2	2	1	1	5	1.5	1	1.5	1.5	1	3.2	1.2	1.5	1									4	3	4	3	4	4	4	3	3	5
1146	19	1	1	1	1	0	0	4	3	1	1	0	0	0	70	1.76	22.6	2	2	0.2	0.3	0.2	0.1	0.3	1.5	0.1	0.3	0.3	0.5	1.5	0.9									4	5	4	5	3	5	3	4	2	2
1147	23	1	1	1	3	0	0	3	1	1	0	0	0	0	82	1.83	24.5	2	2	0.1	0.2	0.8	0.1	0.4	0.1	0.1	0.3	0.3	0.5	0.4	0.3									4	5	5	3	5	5	5	5	2	3
1149	19	1	1	2	3	1	1	4	3	0	0	1	0	1	65	1.68	23	2	4	0.8	1.6	3.2	1.2	1.6	0.6	1.2	1.5	2	2.8	1.4	1.2									5	5	4	5	5	5	4	4	3	3
1151	20	1	1	1	2	0	0	3	1	1	1	0	1	1	73	1.7	25.3	3	4	1	0.5	1.5	1	1.4	1.5	2	2	1.5	2.5	2	1.5									5	4	4	4	3	5	4	3	4	4
1155	21	1	1	1	2	0	0	5	1	1	1	0	0	0	76.5	1.83	22.8	2	4	4	2	3.2	3.6	2.4	2	4.5	2.4	4.5	4.5	1.2	1.8									3	4	2	2	5	3	4	5	2	2
1157	21	1	1	1	2	0	0	5	3	0	1	0	0	1	70	1.72	23.7	2	3	1	0.8	4	1.5	1.6	0.2	1.8	1.2	0.4	1.5	1	1.6									4	3	4	3	3	4	3	5	3	4
1159	28	1	1	1	3	1	0	4	3	1	0	0	0	0	81	1.72	27.4	3	3	2.4	0.9	4	3	1.4	1.5	1.5	2	1.5	0.8	0.5	1.5									4	3	3	4	4	4	3	4	4	4
1161	19	1	1	1	2	1	0	4	2	1	0	0	1	0	93	1.72	31.4	4	4	2	0.5	3.2	3.5	2	0.1	3.2	0.5	3	0.5	1.6	3.5									4	5	5	4	4	3	3	4	3	2
1162	19	1	1	1	2	1	0	3	3	1	0	0	0	0	67	1.83	20	2	3	1.8	4	0.4	1	3.2	0.3	0.8	2	2.4	4	2.5	3.2									3	1	2	1	3	4	2	3	2	2
1165	28	1	1	1	1	0	1	4	4	1	1	0	0	0	75	1.67	26.9	3	2	1.2	2.4	0.8	0.2	0.9	0.2	0.1	1	0.8	0.5	0.4	1.5									1	1	4	3	3	3	5	4	2	2
1173	20	2	1	1	3	1	0	4	3	1	0	1	0	0	62	1.58	24.8	2	3													6	2	4	5	3	2	1	6	5	4	4	3	4	1	4	4	4	1
1175	20	2	1	1	3	0	0	5	3	0	1	0	0	0	62	1.72	21	2	2													3	1	2	1	1	2	1	2	5	5	4	3	3	5	3	4	3	4
1176	21	2	1	1	3	1	0	3	2	1	0	0	1	1	52.3	1.5	23.2	2	2													5	1	3	4	2	6	1	6	4	4	2	3	3	3	3	5	4	5
1177	23	2	1	1	3	1	0	5	3	0	0	1	0	0	67	1.6	26.2	3	2													5	2	4	2	6	5	3	3	4	4	4	4	4	4	3	4	3	4
1179	26	2	1	1	3	1	1	3	3	0	0	0	0	0	49	1.57	19.9	2	3													3	1	3	2	3	1	2	3	4	4	3	3	3	3	3	3	3	4
1180	20	2	1	1	3	1	0	5	4	0	0	0	0	0	50	1.68	17.7	1	2													2	1	1	1	1	1	1	1	5	5	4	3	5	5	4	5	2	4
1181	21	2	1	1	3	1	1	5	4	0	0	0	0	0	75	1.65	27.5	3	1													3	1	1	2	4	1	1	3	5	5	5	5	5	4	3	4	4	4
1183	22	2	1	1	3	1	0	4	4	0	0	0	1	1	90	1.8	27.8	3	3													2	1	6	4	3	4	6	2	4	5	5	4	3	3	2	4	3	3
1184	20	2	1	1	3	1	0	3	3	0	0	0	0	0	54	1.55	22.5	2	2													3	2	3	2	2	2	3	3	5	5	4	2	3	3	3	3	2	2
1185	21	2	1	1	3	1	0	4	3	0	1	0	0	0	70	1.58	28	3	3													2	1	1	1	2	1	1	1	4	5	4	4	4	5	3	4	5	3
1186	21	2	1	1	3	1	0	3	2	1	0	0	0	0	50	1.65	18.4	1	2													3	2	3	1	1	1	1	1	5	5	3	3	3	4	2	3	2	2
1187	22	2	1	1	3	1	0	4	3	0	0	0	0	0	48	1.6	18.7	2	3													3	1	2	2	2	2	1	3	4	4	3	3	3	4	3	4	3	2
1191	20	2	1	1	3	0	0	4	3	0	1	0	0	0	63	1.67	22.6	2	2													3	1	1	2	1	2	1	2	3	4	4	3	3	5	5	4	2	2
1192	19	2	1	1	2	1	0	4	3	0	0	0	0	0	61	1.78	19.3	2	3													2	2	4	2	2	4	2	2	5	4	4	3	4	4	3	4	4	4
1193	21	2	1	1	2	1	1	4	3	0	0	0	0	0	54	1.61	20.8	2	4													4	3	3	1	5	5	1	1	4	5	4	4	4	4	4	4	3	3
1197	20	2	1	1	2	1	0	3	3	1	1	0	0	0	58	1.65	21.3	2	4													5	1	4	2	2	3	4	4	4	4	4	2	3	3	2	4	3	3
1198	20	2	1	1	2	1	0	4	2	1	0	1	0	0	59	1.6	23	2	3													2	1	1	1	4	1	1	3	4	5	2	4	2	5	2	3	3	2
1199	26	1	1	1	4	0	1	4	2	1	1	0	0	0	82	1.78	25.9	3	2	1.2	0.6	0.4	0.4	1.8	0.4	0.9	2.4	0.8	1.2	1.6	1.2									3	4	3	4	3	3	2	3	2	2
1200	26	1	1	1	3	0	0	4	2	1	1	0	0	0	93	1.93	25	2	3	1.2	1.6	0.6	0.1	0.3	0.3	0.2	0.4	0.3	0.5	0.3	0.3									4	5	3	5	4	5	3	4	3	2
1202	21	2	1	1	2	1	0	3	3	1	0	0	1	1	50	1.57	20.3	2	4													5	1	1	1	5	1	1	1	4	4	3	3	4	4	3	4	3	3
1203	19	2	1	1	2	1	1	3	3	0	1	0	0	0	52	1.63	19.6	2	2													3	1	4	2	2	1	1	1	3	3	4	4	4	4	3	4	2	2
1204	20	2	1	1	2	1	0	4	3	0	0	0	0	0	58	1.56	23.8	2	2													5	3	6	6	5	4	3	6	3	3	4	4	3	2	1	4	3	3
1206	21	2	1	1	2	1	1	4	3	0	0	1	0	0	57	1.64	21.2	2	2													6	3	5	5	3	6	3	3	3	2	3	4	3	2	4	4	3	2
1208	20	2	1	1	2	1	1	2	1	1	0	0	0	0	80	1.75	26.1	3	3													6	1	4	4	4	2	5	4	4	5	4	4	5	5	5	5	2	1
1210	19	2	1	1	2	1	1	4	2	0	0	1	0	0	52	1.67	18.6	2	3													6	6	6	6	6	6	6	6	3	3	2	4	2	1	1	3	3	2
1211	20	2	1	1	2	1	0	3	3	1	0	0	0	0	70	1.75	22.9	2	4													2	1	4	3	4	6	1	4	4	4	3	3	3	3	3	4	3	3
1212	20	2	1	3	2	1	0	2	2	1	0	1	0	0	61	1.7	21.1	2	4													5	1	3	3	2	4	2	3	3	3	2	4	3	3	3	4	4	3
1214	21	2	1	3	2	1	1	3	2	1	0	1	0	0	67	1.59	26.5	3	4													2	1	1	2	3	1	2	4	3	1	2	3	3	3	5	5	1	1
1215	22	2	1	3	2	1	0	3	3	1	0	1	0	0	46	1.5	20.4	2	2													3	2	3	1	1	3	2	3	3	3	4	3	3	4	3	3	3	3
1216	18	2	1	3	2	1	0	4	3	0	0	0	0	0	50	1.52	21.6	2	3													3	1	1	1	1	1	1	2	3	3	3	2	3	4	2	3	2	2
1217	19	2	1	1	2	1	0	4	4	1	0	0	0	1	49	1.65	18	2	4													3	1	6	3	2	1	1	6	1	1	1	1	4	5	5	5	5	3
1218	20	2	1	1	2	1	0	4	3	0	0	1	0	0	63	1.62	24	2	2													6	1	3	2	6	2	2	2	4	4	4	4	3	3	2	3	2	4
1221	24	2	1	1	2	1	1	2	2	1	1	1	0	0	52	1.47	24.1	2	3													4	1	4	3	3	1	2	3	2	2	2	4	3	2	4	4	2	2
1222	21	2	1	1	2	1	0	4	3	1	0	0	0	0	45	1.55	18.7	2	2													2	1	1	2	1	1	1	1	2	3	2	3	3	3	3	3	2	2
1223	18	2	1	3	2	1	0	3	3	1	0	1	0	0	77	1.78	24.3	2	2													6	5	6	6	6	6	1	6	3	3	4	1	2	1	2	3	2	1
1224	20	2	1	3	2	1	0	4	3	1	0	1	0	0	63	1.65	23.1	2	4													3	1	3	2	2	3	2	3	3	4	4	4	4	4	4	5	3	2
1225	20	2	1	3	2	1	0	3	3	1	0	1	0	0	66	1.53	28.2	3	4													1	1	3	2	1	4	1	2	4	5	4	4	2	4	4	3	3	3
1226	20	2	1	3	2	1	0	3	2	1	0	0	0	0	55	1.61	21.2	2	3													2	2	3	2	2	4	1	3	4	5	3	4	4	5	4	4	4	3
1227	20	2	1	3	2	1	0	2	3	1	0	0	0	0	64	1.65	23.5	2	4													5	2	6	4	6	3	3	3	4	5	4	3	4	2	3	4	4	2
1228	20	2	1	3	2	1	0	3	2	1	0	1	0	0	71	1.6	27.7	3	2													3	2	4	3	3	3	2	2	3	4	4	4	3	3	3	3	3	2
1230	19	2	1	3	2	1	0	2	2	1	0	0	0	0	70	1.67	25.1	3	4													5	2	2	5	3	3	1	5	5	4	3	4	4	3	3	3	5	2
1231	19	2	1	3	2	1	0	3	3	1	0	1	0	0	54	1.65	19.8	2	3													3	1	3	2	1	3	1	3	4	3	3	4	3	4	3	4	3	2
1232	19	2	1	3	2	1	0	3	2	1	0	1	0	0	55	1.67	19.7	2	4													2	1	3	3	2	1	1	3	5	4	3	3	3	4	3	4	4	2
1233	21	2	1	1	1	0	0	5	3	0	0	0	0	0	58	1.67	20.8	2	3													4	1	1	1	2	2	1	1	5	5	4	3	3	5	3	3	3	5
1236	20	2	1	3	2	1	0	3	3	0	0	0	0	1	69	1.68	24.4	2	3													4	1	2	1	3	3	1	1	5	5	4	4	4	4	3	4	4	3
1237	21	2	1	3	2	1	0	4	3	1	0	0	0	0	55	1.53	23.5	2	4													2	2	3	2	2	3	1	4	4	4	3	3	3	4	4	4	2	3
1238	19	2	1	3	2	1	1	2	2	1	0	0	1	0	62	1.63	23.3	2	4													3	2	2	3	3	3	1	2	3	4	2	2	2	3	3	2	3	2
1239	20	2	1	3	2	1	0	2	3	1	0	1	0	0	57	1.65	20.9	2	4													3	1	3	2	2	4	1	4	3	4	4	4	3	4	3	4	3	4
1240	20	2	1	3	2	1	0	3	2	0	0	0	0	0	55	1.58	22	2	3													3	1	1	1	1	1	1	3	4	4	3	3	3	3	3	4	2	3
1242	19	2	1	3	2	1	0	4	3	1	0	1	0	0	62.1	1.67	22.3	2	3													1	1	2	1	1	1	1	3	4	4	3	3	3	4	3	3	3	2
1244	19	2	1	1	2	0	0	4	3	1	0	0	0	1	50	1.6	19.5	2	2													4	1	3	3	3	3	2	3	3	3	3	4	3	3	2	4	2	3
1245	22	2	1	1	2	1	0	4	3	0	1	0	0	1	66	1.67	23.7	2	3													5	4	6	5	6	4	1	6	5	4	4	3	4	1	2	4	4	4
1246	20	2	1	1	2	0	0	4	3	0	1	0	0	0	70	1.8	21.6	2	3													5	1	4	2	5	6	1	4	3	4	4	3	3	3	3	4	2	4
1250	20	2	1	1	2	1	0	2	2	1	0	1	1	0	51	1.52	22.1	2	3													6	4	6	6	1	6	3	3	5	2	3	2	3	2	3	3	4	2
1251	20	2	1	1	2	1	0	4	2	1	0	1	0	0	56	1.74	18.5	2	3													6	6	5	6	6	6	3	6	3	3	3	4	3	1	3	4	3	2
1255	20	2	1	1	2	1	0	2	3	1	0	1	0	1	59	1.58	23.6	2	3													6	2	3	4	5	6	1	5	5	4	3	3	5	3	5	4	5	3
1257	22	2	1	1	3	0	0	4	3	0	1	0	0	0	60	1.6	23.4	2	2													2	1	4	3	5	6	1	2	5	5	4	4	3	3	2	5	3	3
1258	21	2	1	1	3	0	0	4	3	1	1	1	0	0	53	1.64	19.7	2	2													2	1	1	1	1	1	1	1	4	5	4	3	3	4	2	3	2	4
1259	20	2	1	1	3	0	0	4	3	1	1	1	0	0	54	1.62	20.6	2	2													3	1	1	1	1	1	1	1	3	5	3	3	3	4	2	2	3	1
1260	28	2	1	1	3	0	0	4	3	0	1	1	1	1	105	1.58	42.1	4	2													4	2	5	3	4	5	3	3	4	5	4	4	3	3	2	3	3	4
1261	20	2	1	1	3	0	0	4	3	1	1	1	0	0	57	1.68	20.2	2	2													3	2	2	1	1	2	1	1	3	4	4	3	4	5	2	3	3	3
1262	20	2	1	1	3	0	0	5	3	0	0	0	0	0	65	1.65	23.9	2	2													4	1	4	1	3	2	1	5	3	4	3	4	4	4	3	4	3	5
1264	19	2	1	1	2	1	1	4	3	0	0	0	0	1	61.6	1.72	20.8	2	4													6	2	4	2	5	5	3	4	4	5	4	3	5	4	4	4	4	4
1269	21	2	1	1	3	0	0	4	3	0	1	1	0	0	53	1.65	19.5	2	2													4	1	4	2	1	2	1	1	5	5	4	3	4	4	3	4	4	4
1271	21	2	1	1	4	0	0	4	3	0	1	1	0	0	68	1.61	26.2	3	2													4	1	4	3	2	5	1	4	4	5	4	4	3	4	3	3	3	4
1272	21	2	1	1	3	0	0	4	4	0	1	1	0	0	53	1.55	22.1	2	3													4	1	1	3	2	2	1	3	3	4	4	4	3	3	3	3	3	2
1273	20	2	1	1	3	0	0	5	3	0	1	1	1	0	70	1.68	24.8	2	2													4	2	5	2	4	3	2	3	4	4	4	3	4	3	4	5	3	3
1275	22	2	1	1	1	1	0	4	3	0	0	0	0	0	67	1.66	24.3	2	3													2	2	5	5	4	5	1	4	3	3	3	3	3	2	1	3	3	3
1277	21	2	1	1	1	1	0	3	3	0	0	0	0	0	60	1.6	23.4	2	3													6	3	4	4	4	6	3	3	3	2	2	3	3	3	3	4	3	2
1278	23	2	1	1	3	0	0	4	3	0	1	0	0	1	75	1.68	26.6	3	3													6	1	6	3	4	1	1	3	4	5	3	3	3	3	3	3	3	2
1279	21	2	1	1	1	1	0	3	2	0	0	0	0	0	79	1.75	25.8	3	3													4	3	3	6	3	6	3	3	4	5	3	3	3	2	3	4	3	3
1283	23	2	1	1	3	0	0	4	2	1	1	0	1	0	75	1.6	29.3	3	3													6	2	6	6	1	6	2	5	4	4	3	2	3	2	1	4	3	2
1285	22	2	1	1	3	0	0	4	3	0	1	0	0	0	68	1.64	25.3	3	3													3	1	3	2	2	1	1	2	3	4	4	3	3	4	3	4	3	2
1286	20	2	1	1	2	0	0	4	3	0	1	1	0	0	65	1.66	23.6	2	2													4	2	2	2	2	2	2	2	4	4	4	4	3	4	3	3	4	3
1287	23	2	1	1	2	0	0	5	3	0	1	1	0	0	58	1.64	21.6	2	3													3	1	3	3	1	1	1	3	2	4	4	2	2	3	2	3	1	1
1289	25	2	1	1	2	0	0	5	3	0	1	0	1	0	62	1.61	23.9	2	3													6	3	3	3	6	6	2	6	4	3	3	5	5	4	3	5	5	4
1291	28	2	1	1	2	0	0	5	4	0	1	0	0	0	46	1.55	19.1	2	4													2	1	2	1	1	1	1	1	5	5	4	4	5	5	4	4	4	4
1292	21	2	1	2	1	1	0	2	2	1	0	0	0	0	51	1.6	19.9	2	2													2	2	2	4	3	4	1	5	4	4	3	3	3	4	3	5	3	2
1293	18	2	1	2	1	1	0	3	2	1	0	0	0	0	45	1.62	17.1	2	3													5	1	3	5	2	1	1	1	4	4	3	4	3	3	4	4	3	2
1294	19	2	1	2	1	1	0	3	3	1	0	0	0	0	65	1.55	27.1	3	3													2	2	5	3	4	2	3	3	4	3	3	4	3	3	3	4	4	4
1295	20	2	1	2	1	1	0	3	3	0	0	0	0	0	60	1.71	20.5	2	4													2	1	1	2	1	1	1	2	3	4	3	3	3	4	3	5	3	3
1296	19	2	1	2	1	1	1	3	2	1	0	0	0	0	70	1.7	24.2	2	3													2	2	2	2	2	1	1	1	4	4	3	3	3	2	2	2	3	2
1297	19	2	1	2	1	1	0	3	3	1	0	0	0	0	57	1.7	19.7	2	3													2	1	4	1	1	1	1	2	4	4	4	4	4	4	3	3	3	3
1299	20	2	1	2	1	1	0	4	3	1	0	1	1	1	64	1.64	23.8	2	3													6	3	2	5	4	1	4	4	4	4	3	3	3	2	3	3	3	3
1302	18	2	1	1	1	1	0	4	3	1	1	1	0	0	65	1.67	23.3	2	3													5	5	5	6	6	4	1	5	4	4	4	3	3	2	3	4	2	2
1303	18	2	1	1	1	1	0	4	3	0	1	0	0	0	57	1.68	20.2	2	2													5	1	2	1	1	1	1	3	4	5	4	3	3	4	2	3	3	2
1304	18	2	1	1	1	1	0	2	3	1	0	0	1	0	59	1.65	21.7	2	4													5	2	3	2	3	3	1	2	4	3	3	4	3	3	4	4	3	2
1305	22	2	1	1	2	1	0	4	3	0	0	0	0	1	38	1.52	16.4	1	3													2	1	3	3	3	1	1	1	4	4	3	3	2	3	3	4	3	3
1307	19	2	1	1	2	0	0	5	3	0	1	0	0	0	66	1.7	22.8	2	4													6	2	5	4	6	6	1	6	3	5	4	3	4	3	3	5	2	2
1308	22	2	1	1	2	0	0	4	3	0	1	0	0	0	60	1.6	23.4	2	3													3	1	3	2	1	1	2	3	4	4	4	2	3	4	2	3	3	4
1310	18	2	1	1	1	1	0	5	4	1	0	0	0	0	54	1.58	21.6	2	3													1	1	1	1	1	3	1	2	5	5	3	4	5	5	5	5	5	2
1311	18	2	1	1	1	1	0	3	3	1	0	0	0	0	53	1.6	20.7	2	4													4	1	3	1	3	2	2	2	3	2	3	3	4	4	5	3	3	2
1312	18	2	1	2	1	1	1	3	2	1	0	0	0	0	43	1.6	16.8	2	2													2	1	2	2	1	2	1	1	4	3	4	3	3	4	4	4	3	2
1313	20	2	1	2	1	1	0	3	3	0	0	0	0	0	52	1.52	22.5	2	4													2	1	1	1	1	1	1	1	3	3	3	4	3	5	3	4	4	4
1314	19	2	1	2	1	1	0	2	1	1	0	0	0	0	42	1.55	17.5	2	2													3	1	1	3	1	2	1	2	3	3	2	3	3	4	3	3	2	2
1315	19	2	1	2	1	1	1	4	3	0	0	0	0	0	62	1.75	20.2	2	4													3	1	3	1	3	1	2	3	5	4	5	3	4	4	3	4	4	5
1316	20	2	1	2	2	1	0	4	2	0	0	0	0	0	63	1.74	20.8	2	3													6	2	3	2	2	6	4	2	3	5	4	3	2	5	4	4	3	2
1317	20	2	1	2	1	1	0	3	2	1	0	1	0	0	63	1.63	23.7	2	4													6	2	6	6	3	6	5	6	2	2	3	4	2	3	2	4	2	2
1319	18	2	1	2	1	1	0	3	2	1	0	0	0	0	53	1.5	23.6	2	3													5	1	2	4	3	5	4	4	3	3	3	3	3	4	3	3	2	1
1322	20	2	1	2	3	0	0	4	3	1	0	1	1	1	65	1.65	23.9	2	3													6	6	6	6	6	1	6	6	3	1	2	4	3	1	3	4	2	3
1323	19	2	1	2	3	0	0	4	2	1	0	1	0	0	49	1.67	17.6	2	3													4	2	2	1	3	4	1	1	4	3	3	3	3	3	4	4	3	2
1324	22	2	1	2	3	0	0	4	3	1	0	1	0	1	65	1.75	21.2	2	3													3	1	1	2	1	1	1	2	4	4	3	4	4	5	3	4	4	4
1326	19	2	1	1	2	1	0	4	2	1	0	0	0	0	80	1.54	33.7	4	4													5	3	6	6	3	4	6	6	4	4	3	3	3	2	5	5	5	4
1327	19	2	1	1	2	1	0	4	3	1	0	0	0	1	56	1.6	21.9	2	3													6	1	2	2	6	6	4	6	4	4	3	3	5	4	3	5	4	3
1328	19	2	1	1	1	1	1	3	3	1	0	1	0	0	78	1.63	29.4	3	3													5	3	4	4	4	3	2	3	3	4	4	3	3	3	4	4	4	3
1329	18	2	1	1	1	1	1	5	3	0	0	0	0	0	68	1.7	23.5	2	2													6	3	5	4	4	4	1	4	4	5	4	4	4	3	4	4	3	4
1330	20	2	1	1	3	0	0	5	3	0	0	0	0	0	63	1.67	22.6	2	3													5	1	3	1	3	4	2	3	3	5	3	4	3	4	4	4	4	4
1331	23	2	1	1	3	0	0	3	2	1	1	0	0	0	70	1.79	21.8	2	2													2	1	2	1	1	1	1	2	4	5	4	4	5	5	3	4	4	4
1334	21	2	1	1	1	1	1	4	2	1	0	1	0	0	42	1.6	16.4	1	2													6	3	5	4	3	1	1	2	4	3	3	3	3	4	2	3	3	4
1335	27	2	1	2	1	1	0	3	3	1	0	0	0	1	50.1	1.56	20.6	2	3													3	1	5	2	6	6	1	3	3	3	4	3	3	3	2	5	3	3
1336	19	2	1	1	1	1	0	4	2	1	0	0	0	0	47	1.5	20.9	2	3													3	1	3	3	1	1	1	1	4	4	4	4	3	4	5	4	3	1
1337	19	2	1	2	1	1	0	3	2	0	0	1	0	0	60	1.53	25.6	3	4													5	2	6	5	4	5	2	4	3	2	2	4	2	3	4	4	3	2
1339	24	2	1	2	1	1	0	4	2	0	0	0	1	0	58	1.67	20.8	2	3													6	3	4	3	4	4	4	4	4	4	2	3	3	3	2	3	4	2
1340	22	2	1	2	3	0	0	4	3	0	1	1	0	0	50.7	1.63	19.1	2	2													3	1	2	2	1	2	1	1	3	3	4	4	4	3	3	3	3	4
1342	20	2	1	2	3	0	0	4	3	0	1	1	0	0	71	1.72	24	2	3													5	2	4	6	2	6	3	6	3	4	3	4	3	2	3	4	3	4
1344	24	2	1	1	5	0	0	5	2	0	1	0	0	0	62	1.72	21	2	4													6	1	2	2	1	3	1	1	3	4	3	4	3	3	3	4	4	3
1345	19	2	1	1	3	0	0	4	3	1	0	0	0	0	52	1.55	21.6	2	3													5	1	3	2	1	6	1	2	3	4	4	4	3	5	2	4	2	2
1346	21	2	1	1	3	1	0	4	3	0	0	0	0	0	53	1.6	20.7	2	3													3	1	2	2	2	6	1	2	3	5	4	3	4	4	4	3	4	3
1347	20	2	1	1	3	0	0	3	3	0	1	0	0	0	67	1.65	24.6	2	3													2	1	1	1	2	1	1	2	4	4	4	4	3	4	3	3	3	4
1349	22	2	1	1	3	0	0	5	4	1	1	1	0	0	58	1.68	20.5	2	2													4	1	5	1	3	1	1	2	5	5	4	3	3	5	3	3	2	5
1352	22	2	1	1	1	1	0	2	3	0	0	0	0	0	48	1.64	17.8	1	4													4	1	4	3	2	1	1	5	3	3	3	3	3	4	3	3	2	2
1353	18	2	1	1	1	1	0	5	3	0	1	1	1	0	73	1.76	23.6	2	4													3	1	1	1	3	1	1	2	4	5	4	4	3	5	5	4	2	3
1355	26	2	1	1	2	0	0	4	3	0	1	0	0	0	45	1.6	17.6	1	2													1	1	1	1	1	1	1	1	3	4	3	3	3	3	3	3	3	2
1357	23	2	1	1	2	0	0	5	3	0	1	1	0	0	59	1.77	18.8	2	4													6	3	6	2	4	5	1	3	3	5	4	4	3	4	4	5	3	2
1358	21	2	1	1	2	0	0	4	3	0	1	0	1	0	56	1.63	21.1	2	3													6	1	1	1	3	4	2	1	4	5	4	3	4	5	2	3	3	4
1359	25	2	1	1	2	0	0	4	3	1	1	1	0	1	41	1.48	18.7	2	2													6	1	4	1	3	6	1	1	5	4	3	2	2	5	1	5	2	2
1361	18	2	1	1	1	0	0	4	3	0	0	0	0	0	55	1.55	22.9	2	2													6	2	5	6	6	6	5	5	3	3	3	2	3	2	2	3	2	4
1362	21	2	1	1	2	0	0	2	2	1	1	0	0	0	69	1.72	23.3	2	4													6	1	6	6	6	4	6	6	4	3	3	3	4	3	4	4	4	3
1363	25	2	1	1	2	0	0	4	2	1	1	0	0	0	78	1.67	28	3	3													6	2	5	5	4	6	3	3	4	3	4	3	2	2	4	5	4	2
1364	21	2	1	1	2	0	0	3	3	1	1	0	0	0	73	1.76	23.6	2	3													1	1	2	1	1	2	1	1	4	4	3	3	3	5	3	4	3	2
1365	19	2	1	1	2	0	0	5	3	1	0	1	0	0	55	1.6	21.5	2	2													1	1	1	2	1	3	1	3	5	5	4	4	4	5	3	4	3	3
1366	21	2	1	1	2	0	0	1	3	1	1	0	0	0	50	1.72	16.9	1	3													3	2	1	1	1	6	1	1	3	2	1	1	1	4	1	3	3	1
1369	20	2	1	1	2	0	0	4	3	0	1	0	0	0	53	1.65	19.5	2	2													6	2	2	1	1	1	1	1	4	4	4	5	4	4	4	5	3	4
1371	18	2	1	1	1	0	0	3	2	1	1	0	1	1	55	1.62	21	2	3													1	1	3	3	1	1	1	1	1	2	4	2	1	2	1	2	1	1
1372	19	2	1	1	1	0	0	3	3	1	0	0	0	0	70	1.68	24.8	2	3													4	1	4	2	3	3	1	2	4	5	4	3	3	4	3	4	4	4
1373	28	2	1	1	1	0	0	4	2	0	1	1	0	0	68	1.72	23	2	3													6	3	6	6	6	1	4	6	4	3	1	4	3	2	3	4	4	2
1374	25	2	1	1	1	0	0	5	3	0	0	1	1	1	70	1.6	27.3	3	3													4	2	4	4	4	6	2	4	4	4	4	3	3	2	3	3	2	3
1375	19	2	1	1	1	0	0	4	3	0	0	0	1	1	57	1.63	21.5	2	2													6	3	4	4	5	5	6	6	4	3	3	3	3	2	3	3	3	4
1377	19	2	1	1	1	0	0	5	3	0	0	0	0	0	62	1.7	21.5	2	2													4	2	2	2	6	3	1	4	5	4	4	3	3	5	3	3	4	2
1378	19	2	1	1	1	0	0	5	3	0	0	0	0	0	68	1.55	28.3	3	3													4	2	3	2	3	3	1	3	4	4	3	3	3	3	3	4	3	4
1380	20	2	1	1	2	0	0	5	3	0	1	1	0	0	57	1.64	21.2	2	3													3	1	3	1	3	3	1	1	4	4	4	4	3	4	4	5	4	2
1381	20	2	1	1	2	1	0	4	3	0	0	0	0	0	66	1.67	23.7	2	3													1	1	1	1	1	1	1	1	4	4	3	4	3	5	3	3	3	4
1382	20	2	1	1	2	1	0	4	3	0	1	0	0	0	83	1.73	27.7	3	3													5	3	6	5	6	2	3	2	4	4	3	3	3	2	2	3	3	2
1383	20	2	1	1	2	1	0	4	3	0	1	1	0	0	62	1.64	23.1	2	4													3	1	2	1	1	1	1	1	4	3	3	3	3	3	4	4	2	4
1385	19	2	1	1	1	0	0	2	2	1	0	0	0	0	76	1.71	26	3	3													6	5	6	6	4	5	5	5	2	2	2	4	2	1	3	3	3	2
1387	24	2	1	1	1	0	0	3	3	0	0	0	0	0	50	1.73	16.7	1	4													3	1	3	3	1	1	1	1	3	4	2	4	3	3	3	5	4	4
1387	21	2	1	1	1	0	0	3	2	1	0	0	0	1	72	1.62	27.4	3	4													4	2	5	2	3	5	4	5	4	3	5	3	4	3	3	5	3	4
1388	19	2	1	1	1	0	0	4	2	1	0	0	0	0	79	1.75	25.8	3	3													5	1	3	3	4	3	2	2	5	5	3	3	4	3	3	4	4	5
1389	20	2	1	1	1	1	0	2	3	0	0	0	0	0	65	1.68	23	2	2													3	2	5	2	2	4	1	3	4	4	3	3	3	3	3	3	3	4
1390	20	2	1	1	2	1	0	3	4	0	0	1	0	0	58	1.73	19.4	2	3													3	1	1	2	1	1	1	2	4	5	5	4	4	4	4	5	5	4
1392	19	2	1	1	2	1	0	4	3	0	0	1	0	1	49	1.59	19.4	2	4													2	1	5	5	6	6	3	2	4	5	3	3	3	2	3	3	2	3
1394	20	2	1	1	2	1	0	3	3	0	0	0	0	0	60	1.65	22	2	2													1	1	1	1	1	3	1	1	3	4	4	4	4	4	3	3	3	4
1396	20	2	1	1	2	1	0	3	3	0	0	0	0	0	58	1.72	19.6	2	3													5	1	1	1	1	1	1	1	4	5	4	3	3	5	3	4	4	3
1397	20	2	1	1	2	1	0	4	3	0	0	1	0	1	50	1.62	19.1	2	3													3	1	2	3	1	1	1	1	3	5	4	5	3	2	3	4	4	2
1398	21	2	1	1	2	1	0	4	3	0	1	0	1	0	104	1.66	37.7	4	3													4	2	5	5	6	3	5	3	4	4	3	4	4	2	3	4	3	4
1399	20	2	1	1	2	1	0	4	3	0	0	0	0	0	65	1.6	25.4	3	3													3	1	1	1	1	1	1	1	3	5	5	3	4	5	5	5	3	4
1400	21	2	1	1	2	1	0	3	3	1	0	0	0	0	60	1.6	23.4	2	3													6	3	3	2	5	4	6	2	3	4	4	4	3	3	3	4	3	4
1401	21	2	1	1	2	1	1	4	3	0	0	0	0	0	60	1.73	20	2	4													1	1	3	2	2	1	1	1	3	4	2	4	4	3	4	4	3	4
1403	22	2	1	1	2	1	0	4	3	0	0	0	0	0	55	1.69	19.3	2	3													5	2	3	3	3	3	3	4	4	4	3	3	3	4	3	4	4	3
1404	21	2	1	1	2	1	0	3	4	0	0	0	0	1	62	1.59	24.5	2	3													5	1	3	3	4	3	2	3	4	5	4	4	4	3	3	4	5	4
1405	21	2	1	3	2	1	1	2	3	1	0	0	1	0	67	1.62	25.5	3	2													6	5	6	5	6	4	1	4	2	3	3	4	3	1	3	3	2	3
1406	21	2	1	3	2	1	0	4	3	1	0	0	0	0	57	1.74	18.8	2	4													4	1	2	4	6	6	1	1	4	4	3	4	4	4	4	4	4	3
1407	20	2	1	3	2	1	0	5	3	0	0	0	0	0	54	1.58	21.6	2	2													3	1	2	2	2	1	1	3	3	4	3	3	4	4	3	4	3	4
1408	19	2	1	1	2	1	0	2	2	0	1	0	0	0	61	1.61	23.5	2	3													5	1	5	3	3	4	1	6	5	5	4	4	4	5	4	5	5	5
1412	19	2	1	1	2	1	0	4	3	0	0	1	0	0	73	1.63	27.5	3	4													6	1	5	3	6	2	1	6	4	4	3	3	3	2	3	4	4	4
1413	21	2	1	1	2	0	0	4	3	1	1	1	0	0	58	1.63	21.8	2	3													6	4	6	6	3	6	1	6	2	4	3	3	1	4	3	3	2	2
1415	21	2	1	3	2	1	1	4	3	0	0	1	0	1	63	1.56	25.9	3	3													6	4	5	3	6	6	4	6	4	4	4	2	5	4	3	5	5	1
1416	20	2	1	3	2	1	0	2	2	1	0	0	0	0	98	1.75	32	4	3													1	1	5	4	2	1	1	5	4	4	2	3	3	2	1	4	4	2
1417	20	2	1	3	2	1	0	3	3	0	0	0	0	0	66	1.64	24.5	2	3													4	1	6	5	2	5	1	6	4	4	4	3	3	3	3	4	3	2
1418	20	2	1	3	2	1	0	3	2	1	0	0	0	0	54	1.58	21.6	2	3													4	1	4	3	2	3	2	2	4	3	2	3	3	3	3	4	2	3
1419	20	2	1	3	2	1	0	3	3	1	0	1	0	0	59	1.68	20.9	2	3													6	3	4	2	6	6	6	3	4	1	4	4	3	5	3	4	3	1
1420	19	2	1	3	2	1	0	4	3	0	0	1	0	0	56	1.69	19.6	2	4													5	2	2	1	1	3	1	2	5	4	4	4	4	4	4	4	3	4
1421	20	2	1	3	2	1	0	4	3	0	0	0	0	0	60	1.67	21.5	2	3													5	2	3	2	3	3	2	3	4	5	4	4	4	5	3	4	3	4
1422	19	2	1	3	2	1	0	2	3	1	0	0	0	0	60	1.55	25	2	3													3	2	3	2	1	4	2	5	4	4	3	4	4	4	3	4	4	4
1423	19	2	1	3	2	1	0	3	3	0	0	0	0	0	80	1.74	26.4	3	3													3	3	5	6	5	6	6	6	4	5	3	4	3	2	2	5	4	3
1424	21	2	1	3	2	1	0	2	2	1	0	1	1	1	57	1.77	18.2	1	3													4	1	1	1	4	1	1	1	3	4	4	3	3	3	3	4	3	4
1426	22	2	1	1	2	1	0	2	4	1	0	0	0	0	48	1.46	22.5	2	3													1	1	1	1	1	3	1	2	4	4	4	4	4	4	2	3	3	3
1427	20	2	1	1	2	1	0	4	4	1	0	1	0	0	52	1.58	20.8	2	3													2	1	3	2	3	3	4	3	3	4	4	3	2	3	3	3	3	4
1428	29	2	1	1	2	0	0	3	3	0	1	1	0	0	69	1.56	28.4	3	3													4	2	4	4	4	2	2	3	3	5	3	2	3	3	2	3	2	3
1429	19	2	1	1	2	1	0	5	3	0	0	0	0	0	56	1.57	22.7	2	3													1	1	4	1	1	1	1	3	5	4	3	2	4	4	2	5	1	3
1430	22	2	1	1	2	0	0	4	3	0	1	0	0	0	60	1.58	24	2	2													4	1	3	3	3	3	1	3	4	5	4	3	3	3	3	5	3	3
1431	26	2	1	1	2	0	0	5	3	0	1	0	0	0	54	1.57	21.9	2	3													3	2	3	2	1	2	2	3	2	4	3	3	3	3	2	3	2	2
1432	19	2	1	1	2	0	0	5	2	1	1	0	1	1	41	1.63	15.4	1	2													6	1	4	5	1	1	1	2	3	3	3	4	5	3	3	4	2	3
1433	19	2	1	1	2	0	0	5	2	1	1	0	0	0	52	1.65	19.1	2	2													3	1	3	1	1	1	3	3	4	4	3	3	3	3	3	4	3	1
1434	20	2	1	1	2	0	0	5	4	1	1	0	0	0	62	1.75	20.2	2	3													3	1	3	3	1	1	1	2	3	5	3	3	3	5	4	3	2	2
1437	25	2	1	1	2	0	0	4	2	0	1	0	0	0	68	1.73	22.7	2	2													3	3	3	3	1	3	1	3	2	4	3	3	1	3	3	2	2	2
1438	19	2	1	1	2	0	0	5	3	0	0	0	0	1	42	1.53	17.9	2	3													3	1	2	1	1	1	1	1	4	5	4	3	3	4	2	4	4	3
1439	25	2	1	1	2	0	0	4	3	0	1	0	0	0	62	1.65	22.8	2	2													3	1	2	1	2	1	1	1	4	4	3	3	3	4	2	3	2	2
1440	20	2	1	1	2	1	0	3	3	1	0	1	0	0	47	1.54	19.8	2	3													2	1	3	2	1	1	1	1	4	4	3	3	2	2	2	4	4	2
1449	19	2	1	1	2	1	0	4	3	1	0	0	0	0	62	1.78	19.6	2	2													4	2	2	1	1	6	1	3	4	4	4	3	3	5	3	5	2	2
1450	20	2	1	1	2	1	0	4	3	0	0	1	1	0	66	1.68	23.4	2	3													5	2	3	2	3	2	2	3	3	5	4	3	3	3	3	4	3	3
1451	20	2	1	1	2	1	0	3	3	0	0	0	0	1	51	1.63	19.2	2	3													1	1	2	1	1	1	1	1	5	4	4	4	4	4	4	3	4	4
1452	19	2	1	1	2	1	0	4	3	1	0	0	0	0	68	1.74	22.5	2	2													6	2	6	5	6	6	5	6	4	4	3	2	3	3	2	3	4	3
1453	21	2	1	1	2	1	0	3	3	0	0	1	0	0	54	1.66	19.6	2	3													4	1	1	1	1	2	1	2	4	5	4	5	3	5	2	5	2	2
1454	22	2	1	1	2	1	0	5	3	0	0	0	0	0	51.5	1.6	20.1	2	2													2	1	1	1	1	1	1	1	5	5	2	3	4	5	1	2	2	2
1455	20	2	1	1	2	1	0	4	4	1	1	0	0	0	55	1.6	21.5	2	3													1	1	1	1	3	1	1	1	5	4	4	3	3	5	2	3	4	1
1456	19	2	1	1	2	1	0	4	3	0	1	0	0	0	49	1.5	21.8	2	3													4	1	2	1	1	3	1	3	4	5	4	4	3	4	4	4	3	4
1458	19	2	1	1	2	1	0	5	4	0	1	0	0	0	47	1.53	20.1	2	4													1	1	1	2	1	1	1	3	5	4	4	3	5	5	3	3	3	2
1459	19	2	1	1	2	1	0	4	3	0	0	1	0	0	65	1.75	21.2	2	2													4	1	4	2	1	2	2	3	3	4	3	3	3	4	3	4	3	4
1467	20	2	1	1	2	0	0	5	2	1	1	0	0	0	100.5	1.62	38.3	4	3													1	1	3	3	3	1	1	2	4	4	4	3	3	5	2	3	3	3
1468	24	2	1	1	2	0	0	4	3	0	1	0	0	0	53	1.64	19.7	2	2													3	2	2	1	1	4	1	3	4	4	4	4	3	3	3	3	3	4
1469	25	2	1	1	2	0	0	5	4	0	1	0	0	0	52	1.62	19.8	2	2													4	2	2	2	1	3	1	3	3	4	4	4	3	5	3	3	2	4
1470	20	2	1	1	2	0	0	4	2	1	1	1	0	0	52	1.64	19.3	2	2													2	1	1	1	1	1	1	1	4	5	4	3	3	5	3	3	3	3
1494	19	1	1	2	1	1	0	3	2	1	0	0	0	0	85	1.83	25.4	2	3	1.5	0.6	0.2	0.3	0.4	0.3	0.2	0.4	0.2	0.5	0.4	0.4									3	5	4	3	3	4	3	5	3	2
1497	20	1	1	2	1	1	1	5	4	0	0	0	0	0	103	1.95	27.1	3	2	0.2	0.3	0.2	0.1	0.3	0.3	0.1	0.4	0.3	0.5	0.2	0.3									5	5	4	5	4	5	5	4	4	5
1498	18	1	1	2	1	1	0	4	4	1	0	1	0	0	70	1.75	22.9	2	4	3.2	2.8	3.2	0.9	2.8	0.6	1.8	2.8	1.6	1.5	3.2	3.2									5	5	4	3	4	3	5	4	4	2
1499	19	1	1	2	1	1	1	3	2	0	0	0	0	1	73	1.86	21.1	2	4	0.9	2.8	2.4	1.5	1.5	0.9	1.8	2	2.4	0.5	1	1.8									2	2	3	4	3	4	5	4	3	2
1501	19	1	1	2	1	1	1	5	3	1	0	0	0	0	70	1.8	21.6	2	4	3.2	2.4	2.8	1.8	2.4	3.5	2.4	1.5	2.8	2	1.5	2.8									4	5	4	5	3	4	4	5	3	4
1514	23	1	1	1	2	0	0	5	4	0	1	0	0	0	64	1.65	23.5	2	3	4	0.9	1.4	0.1	2.4	1	0.1	3	2	0.5	2	2.5									4	5	5	2	5	4	4	4	3	4
1515	19	1	1	1	2	0	0	5	3	0	1	0	0	1	73	1.78	23	2	2	0.8	0.3	2.8	4	2.4	5	2.8	2	1.5	2	1.8	2.1									3	5	4	3	2	3	2	3	2	3
1519	21	2	1	2	4	1	0	4	3	1	1	0	0	0	53	1.68	18.8	2	3													2	1	2	2	1	1	1	1	4	4	3	4	4	4	3	5	3	2
1521	21	2	1	2	4	1	0	4	2	0	0	0	0	0	54	1.7	18.7	2	4													4	1	3	3	3	1	1	4	4	5	4	3	3	4	3	4	4	4
1522	23	2	1	2	2	1	1	4	3	1	0	1	0	0	52	1.57	21.1	2	3													1	1	3	2	1	1	1	2	3	4	4	3	4	4	4	4	3	3
1523	20	2	1	2	3	0	0	3	2	1	0	0	0	1	55	1.55	22.9	2	3													6	4	3	2	3	6	1	6	3	4	4	3	3	4	4	4	3	3
1524	24	2	1	2	3	0	0	2	3	1	1	1	0	0	72	1.63	27.1	3	3													3	1	6	3	4	6	2	4	3	4	3	4	3	2	2	3	3	4
1535	23	2	1	2	2	1	0	3	2	1	0	0	0	0	67	1.52	29	3	4													1	1	5	3	1	1	1	3	3	2	3	4	5	3	4	4	4	4
1537	18	2	1	2	1	1	0	5	4	0	0	0	0	0	68.2	1.73	22.8	2	3													2	1	2	1	1	2	1	2	4	4	4	3	4	4	2	4	3	3
1539	18	2	1	2	1	1	1	4	3	0	0	0	0	0	48.5	1.61	18.7	2	3													5	1	2	2	1	6	1	3	4	4	3	3	3	4	3	4	4	3
1540	18	2	1	2	1	1	0	4	4	0	0	0	0	0	55	1.75	18	2	4													4	1	1	1	1	1	1	1	4	5	5	4	5	4	5	5	3	4
1542	18	2	1	2	1	1	0	5	4	0	0	0	0	0	72	1.6	28.1	3	4													3	1	3	3	2	2	1	3	5	5	4	3	4	3	5	4	4	3
1543	18	2	1	2	1	1	0	4	3	0	0	0	0	1	53	1.57	21.5	2	4													3	1	2	1	5	5	1	3	4	5	4	4	3	4	3	3	4	2
1544	18	2	1	2	1	1	0	3	3	0	0	0	0	0	54.9	1.62	20.9	2	4													4	1	1	1	1	1	1	3	4	4	3	3	3	5	4	4	3	2
1545	18	2	1	2	1	1	1	5	3	1	0	1	0	0	58	1.7	20.1	2	4													4	1	3	2	2	4	2	2	4	5	3	4	4	4	4	4	3	5
1547	18	2	1	2	1	1	0	5	3	0	0	1	0	0	57	1.6	22.3	2	3													4	1	2	3	2	1	1	3	3	4	4	4	3	3	3	4	3	5
1548	22	2	1	3	4	0	0	3	3	1	0	0	0	0	49	1.53	20.9	2	3													3	1	1	1	1	1	1	1	3	3	3	3	3	5	3	3	3	2
1549	21	2	1	3	4	1	0	2	2	1	0	1	0	0	78	1.67	28	3	4													3	1	4	2	1	1	1	2	4	4	4	3	3	3	3	4	3	1
1553	24	2	1	3	4	0	1	1	3	1	1	1	0	0	70	1.7	24.2	2	3													1	3	3	1	1	2	1	3	3	5	3	3	2	4	3	3	2	3
1554	22	2	1	3	4	0	1	4	3	0	0	0	0	0	62	1.63	23.3	2	2													5	1	1	1	3	6	1	1	5	5	4	4	4	5	3	5	3	4
1555	24	2	1	3	4	0	1	2	3	1	0	1	0	0	80	1.7	27.7	3	2													3	3	3	3	3	3	3	3	3	3	3	3	3	3	3	3	3	2
1556	22	2	1	3	4	0	0	3	3	0	1	1	0	0	56	1.65	20.6	2	4													3	3	3	3	3	3	3	3	4	4	4	3	3	3	3	3	3	3
1557	22	2	1	3	4	0	0	3	2	0	0	0	0	0	52	1.55	21.6	2	3													2	1	1	1	1	1	1	2	3	3	2	2	3	4	3	4	3	4
1558	24	2	1	3	4	0	0	3	3	1	0	0	0	0	56	1.54	23.6	2	4													3	1	2	1	3	1	1	3	4	4	4	3	3	3	2	4	3	3
1559	21	2	1	3	4	0	0	3	3	1	0	0	0	0	58	1.62	22.1	2	3													2	3	3	2	1	3	2	3	3	3	3	3	3	3	3	3	3	4
1560	22	1	1	3	4	1	1	3	3	0	0	0	0	0	59	1.69	20.7	2	4	1.5	2.1	2	0.4	3	0.9	0.4	1.2	0.4	1	0.8	1.2									5	5	4	3	5	4	5	4	4	4
1562	21	1	1	3	5	1	0	4	2	0	0	0	0	0	61	1.73	20.4	2	4	0.6	0.9	0.1	0.1	0.9	0.3	0.2	1	0.8	0.5	0.5	0.9									3	5	2	4	4	4	3	4	4	2
1563	21	1	1	3	5	1	0	4	3	1	0	0	0	0	77	1.89	21.6	2	4	1	0.4	0.9	0.2	0.9	0.1	2.4	0.5	0.4	0.5	0.4	1.2									4	4	4	3	5	4	5	4	4	2
1564	23	1	1	3	5	1	0	3	2	1	1	1	0	0	53	1.55	22.1	2	3	1.8	2.4	3.2	3.6	0.8	1.5	2.8	0.4	3.6	1.5	1	1.2									3	3	3	3	3	4	3	4	3	2
1565	23	1	1	3	4	1	0	4	3	1	0	1	0	0	75	1.75	24.5	2	2	0.4	1.4	5	3.2	1.8	0.6	3.6	0.5	2	0.4	0.5	1.4									4	5	4	4	5	4	3	5	4	3
1567	18	1	1	2	1	1	0	3	3	0	0	0	0	0	55	1.65	20.2	2	4	2.8	3.5	2.8	0.9	2	0.2	2	2.8	3.2	1.5	0.5	2									3	3	2	3	4	3	4	3	3	2
1568	18	1	1	2	1	1	0	3	2	0	0	0	0	1	65	1.79	20.3	2	4	2.1	0.9	1.5	1	1.5	0.9	1	0.9	0.9	0.5	0.9	0.9									4	5	4	3	4	5	3	5	5	4
1569	18	1	1	2	1	1	0	3	2	0	0	1	0	0	70	1.68	24.8	2	4	1	0.3	2.4	0.1	1.4	0.3	0.1	0.3	0.5	0.4	0.3	1.4									5	4	3	2	5	5	3	4	2	2
1570	18	1	1	2	1	1	1	3	2	0	0	0	0	0	70	1.81	21.4	2	3	1.5	1.5	2	0.1	0.9	0.1	0.1	1.2	1.2	1.5	0.4	0.6									4	4	4	4	5	5	3	4	2	3
1572	20	1	1	2	1	1	0	4	2	1	0	1	0	0	60	1.75	19.6	2	3	3.5	0.5	2	1.5	3.5	2	1.5	2.5	2	0.5	0.5	5									4	1	2	4	3	2	3	4	4	4
1573	18	1	1	2	1	1	0	3	2	0	0	0	0	1	64	1.68	22.7	2	3	5	4	4.5	2.8	4	1.4	3.2	5	5	2.5	4	4									3	3	2	3	3	2	3	3	4	3
1574	21	1	1	1	1	1	0	5	3	0	0	0	0	1	67	1.8	20.7	2	3	3.2	1.4	4	2	1.4	0.4	2.4	2.8	4	1.6	1.5	1.6									4	5	3	3	3	4	3	5	3	2
1575	20	1	1	1	1	1	0	4	3	0	0	1	1	0	69	1.69	24.2	2	2	1.8	1.5	2.8	0.5	1.5	2	1.5	1.2	1.2	2.5	1.2	1.6									4	5	4	5	4	5	3	4	4	4
1576	19	1	1	1	1	1	0	5	3	0	0	0	1	1	55	1.65	20.2	2	2	1.6	1.6	4.5	0.2	1.6	2.1	0.4	1.8	1.5	1.5	1.8	2.1									5	5	4	4	5	5	3	4	4	4
1577	21	1	1	1	1	1	0	3	3	1	0	0	0	0	89	1.82	26.9	3	4	1.5	2	5	3.2	2	0.4	1.5	3.2	1.5	1.5	0.5	1									3	3	5	4	4	2	3	4	5	3
1579	24	1	1	1	5	1	0	4	3	0	0	0	1	1	98	1.75	32	4	3	1.5	1.2	1.4	0.1	2.4	1.6	1.8	3.5	5	1.5	0.7	2.1									4	5	3	2	5	3	2	3	3	4
1580	19	1	1	1	1	1	0	4	3	0	1	1	0	0	69	1.75	22.5	2	3	3.2	3	3.2	2.1	4	1.8	1.8	4.5	4.5	1.6	2	2.1									3	3	2	4	4	2	2	3	3	3
1581	18	1	1	1	1	1	1	5	2	0	0	0	0	1	71	1.8	21.9	2	3	0.8	1.4	2.1	1.8	1.8	0.3	1.5	1	2	1.4	1.5	1.8									4	5	4	2	4	5	4	4	5	2
1582	18	1	1	1	1	1	0	4	2	1	0	0	0	0	78	1.77	24.9	2	4	2.4	1.4	1.2	1	2.1	1.2	2.4	2.4	2.8	2	1.2	1.5									3	4	3	3	3	3	4	4	3	3
1583	18	1	1	1	1	1	1	5	3	0	0	0	0	0	95	1.75	31	4	4	0.5	0.5	5	1.5	0.8	0.1	5	0.5	5	0.5	0.9	0.5									3	5	4	5	5	4	5	5	4	2
1584	23	1	1	1	1	1	0	3	3	0	0	0	1	1	88	1.85	25.7	3	4	2.4	1.8	3.2	3.2	1.8	3.2	3.2	3.2	3.2	2.4	0.8	1.8									4	5	4	4	4	4	3	3	4	2
1588	20	1	1	1	1	1	0	4	3	0	0	0	0	0	82	1.83	24.5	2	4	3.2	1.6	3.2	2.1	2	2.8	2.1	2.4	1.5	3	2.4	1.5									3	4	3	3	4	3	4	4	3	4
1588	24	1	1	2	5	0	0	4	3	0	0	0	0	0	65	1.85	19	2	3	0.8	0.4	0.8	0.2	0.4	0.8	0.2	0.4	0.4	0.5	0.4	0.4									4	5	4	3	4	5	2	5	4	4
1599	19	1	1	1	1	1	0	4	3	0	0	0	0	0	100	1.85	29.2	3	3	3	3	3.2	1.5	3.2	1.4	3.2	3.5	1.5	1.2	1	3.2									5	5	5	3	4	4	4	4	4	3
1600	18	1	1	1	1	1	0	3	3	0	0	0	0	0	60	1.72	20.3	2	3	1.5	0.9	0.8	0.1	0.4	0.3	0.1	0.4	0.3	0.5	2	0.5									3	4	3	4	4	4	3	3	3	4
1601	22	1	1	1	1	1	0	4	3	0	0	0	0	0	88	1.72	29.7	3	4	1.5	1.6	0.9	0.9	1	0.4	0.8	1.2	0.4	1.5	1.6	1.8									4	3	2	4	3	4	4	4	4	1
1604	18	1	1	1	1	1	0	4	3	0	0	0	0	0	75	1.8	23.1	2	3	2	0.3	2	0.1	0.4	4	2.8	0.5	5	0.5	2	1.5									4	3	3	4	5	3	3	3	3	2
1605	18	1	1	1	1	1	0	4	3	1	0	0	0	0	73	1.72	24.7	2	4	0.5	2.5	0.1	0.1	0.5	0.1	0.1	0.5	0.1	0.5	0.5	0.5									3	3	3	5	2	3	4	5	3	4
1606	21	1	1	2	5	0	0	3	3	1	0	0	0	1	78	1.72	26.4	3	3	0.7	2.1	1	0.9	1.8	1	1.2	0.5	1.6	0.4	2.1	1.8									3	3	3	3	3	3	2	4	3	2
1607	22	1	1	2	5	0	1	1	2	1	0	0	0	0	130	1.87	37.2	4	2	0.8	0.4	1.2	0.1	1.2	1.8	0.6	0.4	0.4	0.5	0.2	1.2									4	5	4	3	3	2	2	5	2	3
1608	25	1	1	2	5	0	0	3	4	0	1	0	0	0	80	1.73	26.7	3	3	0.8	1.5	4	0.1	1	0.1	0.4	1.4	1.5	0.5	0.8	1									5	5	5	4	5	5	5	5	5	4
1610	21	1	1	2	4	0	0	5	4	0	1	0	0	0	53	1.77	16.9	1	3	0.3	1.2	0.2	0.1	1.2	0.1	0.1	0.5	1.8	0.3	0.5	1.2									5	5	4	4	3	4	3	3	3	3
1611	31	1	1	2	2	0	0	3	2	0	1	0	0	0	56	1.7	19.4	2	2	0.6	0.8	3.2	1.8	1.2	0.4	3.2	2.4	3.2	1.6	2	2									3	4	3	3	3	3	3	3	2	3
1612	25	1	1	2	2	0	0	4	1	0	0	1	0	0	84	1.74	27.7	3	2	2.8	4	3.2	2.4	3.2	0.1	4	4	4.5	3	2.4	5									1	3	2	4	3	2	1	4	2	1
1613	19	1	1	2	2	0	0	4	3	0	1	0	0	0	73	1.75	23.8	2	2	1.5	2.1	0.4	0.1	1.5	0.2	0.2	1.2	0.2	0.3	0.8	1.2									4	5	4	2	4	4	3	3	2	2
1614	18	1	1	2	2	0	0	4	2	0	0	0	0	0	105	1.82	31.7	4	3	2	1	1.5	1.5	4	1	3	2	2	0.5	2	4									4	4	4	4	5	3	4	5	4	4
1615	22	1	1	2	2	0	0	5	2	0	0	0	0	0	80	1.8	24.7	2	3	4	5	2.8	0.4	5	2.8	0.4	4.5	5	5	0.5	5									3	3	4	3	4	2	1	4	2	4
1617	18	1	1	2	2	0	0	5	3	1	0	0	0	0	76	1.8	23.5	2	2	0.3	1.4	2.8	0.2	1.6	0.3	0.2	1.5	0.2	0.5	1.5	1.5									5	5	4	4	5	5	5	5	5	5
1618	22	1	1	2	5	0	0	4	3	0	0	0	0	1	63	1.77	20.1	2	4	0.5	0.5	2	1.5	1	1.5	1.5	1.5	1.5	2	1.5	1.5									4	5	5	3	5	5	2	4	4	2
1619	23	1	1	2	5	0	0	4	3	1	0	1	0	0	102	1.86	29.5	3	3	1.8	1.8	1.8	1.5	1.5	0.6	1.6	3	3	2.4	2.1	1.4									3	5	3	4	3	4	3	5	4	5
1621	22	1	1	2	2	0	0	5	2	1	1	0	0	1	93	1.8	28.7	3	3	5	0.4	5	4	2	1	5	4	0.3	2	1.5	1.5									5	5	4	4	3	2	2	3	4	3
1622	19	1	1	2	2	1	0	5	3	0	0	0	0	0	110	1.75	35.9	4	4	4	3	0.5	0.3	3.5	0.3	1.5	2.5	0.7	3.5	0.6	1.5									4	4	4	4	3	1	5	5	2	1
1623	29	1	1	2	2	1	0	3	2	1	0	0	0	1	67	1.77	21.4	2	2	4	2	4	3	2	5	3	1	5	0.4	2	2									3	3	2	4	2	3	4	5	5	2
1625	18	1	1	2	2	1	0	3	3	1	0	0	0	0	56	1.67	20.1	2	4	0.9	4	0.6	0.6	2.4	0.6	0.6	1.2	1.2	4	1.5	3.2									3	2	3	4	4	3	5	4	3	2
1626	18	1	1	2	2	1	0	4	2	0	0	0	0	0	78	1.7	27	3	2	1.4	1	2.4	0.8	1.6	0.6	0.8	1.5	0.8	1.5	1.2	1.2									3	3	5	3	4	2	4	4	4	4
1629	20	1	1	2	2	1	1	4	2	1	0	0	0	0	93	1.7	32.2	4	3	3.2	2	2.4	0.3	3.2	0.2	0.9	3.2	0.5	0.4	0.3	1.5									4	4	3	4	3	3	5	4	4	2
1630	18	1	1	2	2	1	0	4	2	0	0	0	0	1	73	1.75	23.8	2	2	3.2	2.4	4	2.4	3.2	2.8	2.8	4	1.2	1.2	1.6	2.4									4	3	2	3	4	3	4	3	4	2
1631	19	1	1	2	2	1	0	4	3	0	0	0	0	0	79	1.75	25.8	3	2	2	1.5	0.8	1.5	2	1.5	1	2.5	2	0.5	2	2									4	4	3	3	4	3	3	4	3	4
1632	24	1	1	2	2	1	0	5	3	0	1	0	1	1	90	1.78	28.4	3	4	4	3	4	0.3	2	0.3	3.2	2	4	0.3	1	2									4	5	5	5	4	3	5	5	5	4
1633	19	1	1	2	2	1	0	3	3	1	0	1	0	0	53	1.62	20.2	2	2	1.5	1.4	1.2	1	3.2	0.2	1	2.5	2.8	2.5	1.6	2.5									3	3	3	3	3	3	4	4	4	2
1634	20	1	1	2	2	1	0	5	4	1	0	0	0	0	100	1.78	31.6	4	2	2.8	3	4	2.1	0.9	2.4	3.6	3.5	5	3	1	3									5	5	5	5	4	4	4	5	3	5
1635	20	1	1	2	2	1	1	4	3	0	0	1	0	0	80	1.9	22.2	2	2	1	1.5	0.9	0.2	1	0.6	0.1	0.4	2	1.2	1.5	1.5									4	2	3	3	3	5	3	5	4	2
1636	18	1	1	2	2	1	1	4	4	1	0	0	0	0	80	1.67	28.7	3	2	1.5	1	0.6	0.1	1	0.1	0.1	0.5	0.1	0.5	1	1.2									5	5	5	4	4	5	3	5	3	4
1717	18	1	1	2	1	1	0	3	4	0	0	0	0	0	62	1.75	20.2	2	4	2.4	2.4	2.4	0.9	1.4	0.9	1.5	2.7	3.2	1.5	2.8	3									3	3	4	3	3	4	4	4	4	3
1720	18	1	1	2	1	1	0	4	3	0	0	0	1	1	80	1.77	25.5	3	4	3	2	5	5	1	5	4	3	5	2	2	1									4	4	4	5	4	5	5	5	4	4
1721	18	1	1	2	1	1	0	3	2	1	0	0	0	0	65	1.76	21	2	3	0.7	2.4	2.8	1.4	3.6	1	2	4	2.8	0.5	2.8	3.6									3	2	4	3	3	4	3	3	3	3
1723	18	1	1	2	1	1	1	3	3	1	0	0	0	0	80	1.7	27.7	3	3	2.1	2.8	2	0.7	1.6	0.1	0.2	1	0.1	5	0.5	1.6									3	4	3	4	3	4	3	5	2	3
1724	19	1	1	2	1	1	0	4	3	0	0	0	0	0	68	1.81	20.8	2	3	2.8	1.2	2.8	1.5	3.5	1.5	1.5	2.5	3	0.5	0.5	2.8									3	2	4	3	5	4	3	4	2	2
1725	18	1	1	2	1	1	0	4	3	0	0	0	0	0	68	1.78	21.5	2	3	2.1	1.2	2.8	1.5	2.8	2.8	1.8	3.5	2.8	2.5	2.4	1.5									3	3	4	3	3	4	4	5	4	2
1726	18	1	1	2	1	1	0	4	3	0	0	1	0	0	90	1.85	26.3	3	4	1	1.5	2.1	1.5	1	0.3	2.1	1.5	1.5	1.5	1	1.5									4	3	3	4	3	4	4	3	3	3
1727	18	1	1	2	1	1	0	4	4	0	0	0	0	0	58	1.74	19.2	2	3	1.6	2.1	3.6	0.9	1.6	2.4	1.2	1.4	2.1	2.8	1.2	1.4									4	4	4	3	5	5	3	5	4	4
1728	19	1	1	2	4	1	1	4	3	0	0	1	1	1	63	1.78	19.9	2	4	3.2	1.2	3.5	3.2	1.8	2.4	2.7	3	2.1	0.8	0.3	2.4									3	3	4	3	3	3	3	4	3	4
1729	21	1	1	2	4	1	0	1	2	1	0	0	0	1	72	1.79	22.5	2	3	2.4	2.4	2.4	0.1	1.8	0.3	0.4	1.8	1.5	0.5	2.1	1.8									3	3	3	3	3	3	3	3	3	3
1730	21	1	1	2	4	1	0	4	3	1	0	0	1	1	72	1.81	22	2	3	4	2	5	5	2	4	5	2	5	2.4	2.4	2									4	4	4	4	4	3	3	4	4	2
1731	20	1	1	2	4	1	1	4	3	1	0	0	0	0	80	1.75	26.1	3	3	2	1.5	1.6	1	2.8	0.2	0.3	1	1.5	0.5	1.2	1.5									4	4	3	3	3	4	4	4	3	2
1733	22	1	1	2	4	1	0	4	2	1	0	0	1	1	65	1.7	22.5	2	4	2.8	2.4	3.2	2.8	1.6	2.1	3.6	3.6	3.2	2.4	1.5	1.5									3	4	3	3	3	2	2	4	2	3
1734	19	1	1	2	3	0	0	4	3	0	0	0	0	0	75	1.8	23.1	2	3	1.6	1.5	2.8	0.6	1.8	1.5	0.6	2.4	2.4	0.5	0.5	1.8									3	4	4	3	3	4	3	4	3	3
1735	21	1	1	2	3	0	0	2	2	1	1	0	0	1	65	1.78	20.5	2	3	1	1	1.6	0.5	1	1.5	1.5	1.5	2	1.5	1.5	1									4	5	4	5	3	5	5	5	4	3
1736	21	1	1	2	3	0	0	3	3	0	1	0	0	0	98	1.85	28.6	3	3	4	4	4	1	5	4	2	4	3	1	1.5	4									3	3	4	3	4	5	3	3	3	3
1737	23	1	1	2	4	0	0	3	2	1	0	0	0	1	62	1.73	20.7	2	4	0.8	2.1	1.5	0.9	1.6	0.8	0.2	2.4	3.2	0.4	1.2	2.7									4	4	3	3	3	3	4	4	4	5
1738	20	1	1	2	3	0	0	4	4	0	0	0	0	1	62	1.8	19.1	2	3	3.2	1.2	5	5	2.4	1	5	2	0.8	0.4	0.5	1.5									4	4	5	3	4	4	2	4	3	4
1740	19	1	1	2	3	0	0	5	3	1	0	0	0	0	95	1.76	30.7	4	3	1.2	1.5	1.8	0.6	0.3	0.3	1.8	0.9	1.5	1.5	0.9	1.5									5	5	4	3	4	3	2	4	5	2
1742	21	1	1	2	3	0	0	5	4	0	1	0	0	1	74	1.77	23.6	2	3	1	1.6	5	3.2	1.5	1.5	1.5	1	5	0.8	0.3	1									5	4	2	4	5	4	3	3	3	4
1792	26	1	1	3	5	0	0	2	1	1	0	0	0	1	60	1.7	20.8	2	2	0.3	0.3	0.3	0.1	0.3	0.3	0.1	0.3	0.3	0.5	0.3	0.3									4	4	4	3	4	5	3	4	4	4
1793	23	1	1	2	3	0	0	3	1	1	0	0	0	0	75	1.73	25.1	3	3	2	2	4	2	1.8	3	2	1.2	4	4	1.5	2.1									4	3	2	3	3	2	3	4	4	2
1794	23	1	1	3	5	0	0	2	2	1	1	0	0	0	65	1.76	21	2	2	2.1	2.4	1.5	1.5	1.4	0.4	1.5	1.5	1.5	1	2	1.5									4	5	3	4	3	4	2	3	3	3
1795	26	1	1	3	5	0	0	2	3	1	0	0	0	0	62	1.6	24.2	2	3	4	2.8	2.8	2.1	1.5	2	2.4	1	2.4	1.6	0.9	1.6									3	2	4	3	3	3	3	4	3	3
1796	24	1	1	3	5	0	0	4	2	0	1	1	1	0	105	1.72	35.5	4	3	4	2.4	2.1	2.4	4.5	1.8	1.8	1.5	2.4	3	2.5	2.8									4	4	2	1	3	2	1	5	4	2
1798	18	1	1	2	1	1	1	4	3	0	0	0	0	1	63.5	1.7	22	2	4	3.2	1.2	3.5	2.8	3.6	2.8	1.5	4.5	2.8	0.8	1.5	2.1									4	3	3	4	3	3	4	4	3	2
1799	18	1	1	2	1	1	0	2	1	1	0	1	0	1	65	1.75	21.2	2	3	3.2	1.5	4	3.2	3.2	0.1	1.6	3.2	4	4	4	2.4									3	2	4	3	2	3	3	4	2	2
1800	19	1	1	2	1	1	0	4	3	0	0	0	0	0	56	1.69	19.6	2	2	0.1	0.3	0.1	0.1	0.4	0.1	0.1	0.5	0.4	0.5	0.5	0.4									3	3	4	4	5	5	4	2	2	5
1801	18	1	1	2	4	1	0	3	1	0	0	0	1	0	52	1.71	17.8	2	2	1.6	1.6	1.2	0.2	2	2	0.4	2	0.8	1.2	0.5	0.8									3	2	4	4	5	3	5	3	4	4
1803	18	1	1	2	1	1	0	5	3	0	0	1	0	0	80	1.78	25.2	3	4	1.5	2	1.5	1	1.5	1.5	1	2	1.5	2.5	1.5	1.5									3	4	5	2	5	4	3	4	4	5
1804	20	1	1	2	4	1	0	4	3	0	0	1	0	0	64	1.75	20.9	2	3	1	1	0.1	0.2	1.6	0.1	0.1	0.5	3.2	0.5	0.5	1.6									4	5	4	5	4	5	3	5	3	4
1805	18	1	1	2	1	1	1	4	2	0	0	0	0	0	74	1.8	22.8	2	4	1.6	1.5	2.4	1.2	3.5	2.4	1.8	2	2.4	0.4	2	2.4									3	3	3	4	3	4	3	5	3	4
1806	18	1	1	2	1	1	0	4	3	0	0	0	0	1	68	1.75	22.2	2	3	1.2	1.4	2.8	0.4	1.4	0.6	2.1	1.4	3.2	1.5	1.6	1.4									4	4	4	4	3	5	4	4	4	4
1807	18	1	1	2	1	1	0	3	4	0	0	1	0	0	100	1.95	26.3	3	4	1.5	1.4	2.4	3.2	1.2	4.5	3.6	0.5	3.6	0.5	2.4	2									3	3	4	3	3	2	5	3	2	2
1808	23	1	1	2	1	1	0	5	1	1	0	1	0	0	75	1.73	25.1	3	3	4	2.4	4	0.6	3.2	3.2	1	4	4.5	1.5	4.5	5									2	1	3	2	2	4	4	3	2	1
1809	19	1	1	2	1	0	0	4	3	0	0	0	0	1	80	1.81	24.4	2	3	4	2	2	1.8	2	1.5	2.4	3	1	2	2	2									3	4	3	3	5	3	2	3	3	4
1810	18	1	1	2	1	0	0	4	3	0	0	0	0	0	80	1.8	24.7	2	3	4	3.6	5	2	5	1.6	4	4	2	5	2.4	1.5									4	4	4	3	4	3	2	4	4	5
1811	18	1	1	2	1	0	0	4	3	1	0	0	0	0	76	1.77	24.3	2	4	2.8	2.4	2.8	2.1	1.2	0.6	1.2	3.2	1.5	1.5	2	1.8									4	4	3	4	5	4	3	3	4	4
1813	19	1	1	2	1	0	0	2	2	0	0	1	0	0	55	1.7	19	2	4	0.4	0.4	5	0.1	0.4	0.2	0.1	1.5	5	0.5	0.5	0.3									3	2	4	2	3	3	3	3	2	3
1814	18	1	1	2	1	0	0	5	3	0	0	1	0	1	66.7	1.83	19.9	2	2	1.6	2.7	5	2.4	2.4	2.1	5	1.2	5	2	1.6	1.6									4	3	3	4	5	5	2	4	4	4
1815	23	1	1	2	1	0	0	3	2	0	0	0	0	0	80	1.78	25.2	3	3	2.8	0.9	2	1.8	2.4	0.1	0.2	2.5	0.8	0.5	0.5	2.8									4	3	3	3	4	4	1	3	3	4
1815	20	1	1	2	1	0	0	4	2	0	0	0	0	0	59	1.84	17.4	1	3	3	2	2.8	1	2.8	2.8	1.5	1.8	1.8	3.5	1.4	2									3	3	3	4	3	4	3	4	4	2
1816	18	1	1	2	1	0	0	4	3	0	0	0	0	1	95	1.86	27.5	3	2	0.7	2.8	3	4	1.6	5	4	4	5	4	1	4									4	4	4	3	4	3	3	3	4	4
1817	21	1	1	2	1	0	0	4	2	0	0	0	0	0	90	1.87	25.7	3	3	2	1.5	1.5	1.5	2.1	0.3	1.2	0.4	2	0.6	0.8	2.1									4	4	4	3	4	4	3	4	4	3
1818	18	1	1	2	1	0	0	4	4	0	0	0	0	0	57	1.73	19	2	3	1.6	1.8	3	0.6	1.4	1.6	3.2	2.4	2.4	0.4	0.4	2.4									4	4	4	4	5	3	4	4	4	4
1819	19	1	1	2	2	0	0	4	2	1	0	0	0	0	65	1.78	20.5	2	3	0.6	0.6	1.2	1	1	0.2	1.5	2.8	1.5	2.5	0.8	2									3	3	4	3	5	4	3	4	4	4
1821	19	1	1	2	2	0	0	4	1	1	0	0	0	0	71	1.79	22.2	2	3	1.5	1	0.6	0.2	2	0.9	0.1	1.8	1.2	0.5	0.5	3									4	3	4	4	4	3	4	5	4	3
1822	18	1	1	2	1	0	0	5	3	0	0	0	0	0	64	1.74	21.1	2	2	1.5	0.3	5	1.5	2	0.3	1.5	0.4	3.2	2.5	0.4	0.4									3	4	4	4	4	3	3	4	3	3
1823	18	1	1	2	1	0	0	3	3	1	0	0	0	0	52	1.72	17.6	2	3	4	0.3	4	2.4	3	0.1	2.7	0.4	4	1.6	0.5	3									4	5	5	4	4	4	3	4	3	4
1831	19	2	1	2	3	1	1	3	3	0	0	1	0	0	62	1.65	22.8	2	3													2	1	2	1	4	4	1	1	4	5	4	4	4	4	3	4	2	4
1832	21	2	1	2	3	1	0	3	3	0	0	1	0	0	54	1.63	20.3	2	2													3	1	2	1	1	1	1	1	4	5	5	4	4	5	4	4	2	4
1834	20	2	1	2	3	1	0	3	3	0	0	1	0	1	44	1.55	18.3	1	4													5	1	2	1	1	6	1	1	4	4	4	3	3	5	5	4	2	2
1835	21	2	1	2	3	1	1	4	3	0	0	0	0	0	57	1.63	21.5	2	4													6	3	3	2	2	3	1	3	3	4	4	3	3	3	4	4	3	2
1836	19	2	1	2	3	1	1	3	3	0	0	1	0	0	63	1.65	23.1	2	3													6	1	5	2	4	1	1	3	3	5	4	3	3	5	3	4	2	2
1837	21	2	1	2	3	1	0	4	2	1	0	0	0	0	55	1.64	20.4	2	4													4	1	2	1	1	6	1	4	5	5	3	4	3	4	3	4	4	3
1838	19	2	1	2	3	1	0	4	3	1	0	1	0	0	53	1.59	21	2	4													4	1	1	2	1	1	1	2	3	2	4	5	5	3	4	3	5	3
1839	20	2	1	2	3	1	1	3	2	1	0	0	0	0	57	1.67	20.4	2	4													6	1	3	3	5	6	1	2	4	3	4	4	4	3	3	5	4	2
1840	21	2	1	2	3	1	0	4	3	0	0	0	0	1	55	1.65	20.2	2	3													1	1	2	1	3	1	1	2	4	4	5	4	5	5	4	5	5	5
1843	19	2	1	1	1	1	0	4	3	0	0	0	0	0	57	1.68	20.2	2	3													4	2	2	2	4	3	1	3	3	4	4	3	4	3	3	4	3	3
1844	18	2	1	1	1	1	0	5	2	1	0	0	0	0	53.2	1.64	19.8	2	3													1	1	1	3	1	1	1	1	5	4	3	2	3	4	1	3	4	3
1845	19	2	1	1	1	1	0	4	3	0	1	0	0	0	55	1.6	21.5	2	3													2	1	1	1	2	3	1	1	4	5	4	4	4	4	4	4	3	2
1846	18	2	1	1	1	1	0	5	3	0	0	0	0	0	57	1.69	20	2	3													2	1	2	2	3	3	1	3	4	5	4	4	3	4	5	4	3	3
1848	18	2	1	2	1	1	1	3	2	0	0	0	0	0	52	1.6	20.3	2	2													2	1	2	1	2	2	1	2	2	3	4	4	3	4	4	4	4	4
1849	19	2	1	2	1	1	0	5	3	0	0	0	0	0	67.5	1.65	24.8	2	2													4	2	3	3	5	1	2	3	4	4	4	4	5	4	3	4	3	3
1850	19	2	1	2	1	1	0	5	3	0	0	1	0	0	41.1	1.53	17.6	2	4													2	1	1	1	1	1	1	1	4	4	4	3	3	4	5	4	4	5
1851	18	2	1	2	1	1	1	3	2	1	0	0	0	0	63	1.57	25.6	3	3													5	2	3	6	2	5	4	4	2	2	4	4	4	3	4	3	3	5
1852	18	2	1	2	1	1	0	5	2	0	0	0	0	0	65	1.66	23.6	2	3													4	1	3	3	4	3	1	5	4	4	4	3	3	3	5	4	3	3
1854	19	2	1	2	1	1	0	4	3	0	0	0	0	0	65	1.68	23	2	3													6	1	4	2	4	5	5	5	3	2	4	5	4	3	4	4	3	4
1856	18	2	1	2	1	1	0	4	3	0	0	0	0	0	55	1.65	20.2	2	3													4	1	3	3	3	3	2	4	4	4	4	4	3	3	3	4	4	4
1857	21	2	1	2	3	1	0	2	1	1	0	1	0	0	69	1.65	25.3	3	3													3	1	2	2	1	6	2	2	4	5	2	4	4	5	4	5	5	2
1858	20	2	1	2	3	1	0	4	1	1	0	0	0	0	85	1.74	28.1	3	4													6	1	3	3	5	3	1	4	4	5	5	3	4	3	5	5	4	4
1859	18	2	1	2	1	1	0	5	3	0	0	0	1	0	58	1.65	21.3	2	4													5	3	3	4	3	5	3	4	4	4	3	4	5	3	3	3	3	4
1860	19	2	1	2	1	1	0	3	3	1	0	0	0	0	48.8	1.66	17.7	2	3													4	2	2	3	3	3	2	2	3	3	3	3	3	4	3	4	3	4
1861	18	2	1	2	1	1	0	3	2	1	0	0	0	0	53	1.55	22.1	2	3													4	1	3	1	2	1	1	3	2	2	2	2	2	4	2	3	3	2
1862	18	2	1	2	1	1	0	4	2	1	0	0	0	0	67	1.71	22.9	2	3													6	1	1	1	1	2	3	3	4	4	3	4	4	5	5	5	5	4
1863	21	2	1	2	1	0	1	3	3	0	0	0	0	0	52	1.65	19.1	2	3													3	1	1	2	1	1	1	1	3	3	3	5	3	3	5	5	3	4
1864	18	2	1	2	1	0	0	5	2	1	0	0	0	0	48	1.51	21.1	2	2													5	5	6	5	5	6	2	6	3	4	3	2	3	3	3	3	3	2
1867	18	2	1	2	1	0	0	4	3	0	0	0	0	0	69	1.56	28.4	3	3													4	1	4	2	2	3	1	3	4	5	4	3	4	3	3	4	3	4
1868	18	2	1	2	1	0	0	5	3	0	0	0	0	0	68	1.69	23.8	2	4													2	1	3	3	2	1	1	3	4	3	3	3	4	3	4	4	4	2
1869	22	2	1	2	5	1	0	4	2	1	1	1	0	0	79	1.74	26.1	3	3													6	4	6	6	6	6	6	5	4	5	3	3	4	2	2	4	1	2
1871	19	2	1	2	3	0	0	4	2	0	0	0	0	0	49	1.7	17	2	4													3	1	1	1	1	1	1	1	5	5	4	4	5	5	4	4	4	5
1874	19	2	1	2	2	0	0	2	1	1	1	1	0	0	65	1.55	27.1	3	3													5	1	6	2	4	3	1	3	4	3	2	4	3	3	3	4	3	4
1875	18	2	1	2	2	0	0	4	3	0	0	1	0	0	48	1.55	20	2	3													1	1	1	1	1	1	1	1	4	3	3	4	4	4	5	4	3	4
1876	19	2	1	2	3	0	0	5	2	1	0	0	1	1	52	1.67	18.6	2	3													1	1	3	2	1	2	1	1	4	3	4	3	3	3	3	3	4	4
1877	19	2	1	2	2	0	0	4	2	1	1	1	0	0	56	1.63	21.1	2	2													2	1	1	1	3	3	1	3	5	4	4	3	4	5	3	5	3	4
1878	21	2	1	2	4	0	0	4	2	0	0	0	0	0	62	1.7	21.5	2	3													4	1	2	1	1	1	1	2	4	5	4	4	5	4	3	4	4	5
1880	18	2	1	2	1	0	0	4	3	0	0	0	0	0	58	1.7	20.1	2	3													1	1	2	1	2	1	1	1	4	5	4	4	4	4	3	4	4	4
1881	19	2	1	2	2	0	0	3	1	1	0	1	0	0	68	1.67	24.4	2	2													2	1	3	4	2	5	6	4	4	5	2	4	3	2	1	3	2	1
1882	18	2	1	2	3	0	0	4	3	0	0	1	0	0	53	1.7	18.3	2	3													3	1	2	2	1	2	1	2	4	4	4	4	3	4	3	3	3	3
1894	22	2	1	2	5	0	0	3	3	1	0	0	0	0	52	1.56	21.4	2	3													4	2	5	5	5	4	1	4	3	4	2	3	3	3	2	4	3	2
1895	21	2	1	2	5	0	1	3	3	0	1	1	1	0	65	1.51	28.5	3	3													6	6	4	6	6	3	4	4	3	3	3	2	3	3	3	3	2	4
1896	23	2	1	2	5	0	0	4	3	0	1	0	0	0	75	1.65	27.5	3	3													3	1	1	2	3	3	1	1	4	4	4	3	3	3	2	4	3	3
1897	24	2	1	2	5	0	0	4	3	0	0	0	0	0	53	1.57	21.5	2	3													5	2	5	2	2	3	1	2	3	4	3	4	3	4	3	4	2	4
1899	24	2	1	2	5	0	0	1	3	1	0	0	1	0	68	1.7	23.5	2	3													5	1	3	3	3	1	3	2	4	4	3	3	3	4	2	5	4	1
1900	31	2	1	2	5	0	0	4	3	1	0	1	0	0	72	1.67	25.8	3	2													5	3	4	1	3	5	5	4	4	5	3	4	3	3	3	4	3	4
1909	18	2	1	1	1	1	0	3	3	0	0	1	0	0	48	1.5	21.3	2	2													6	1	1	1	1	1	1	1	4	5	5	4	5	5	4	4	4	4
1910	18	2	1	1	1	1	0	4	3	0	0	0	0	0	57	1.7	19.7	2	3													5	2	2	1	4	4	2	2	4	5	4	4	4	4	3	3	4	4
1912	23	2	1	2	5	0	0	3	3	0	1	0	0	0	69	1.73	23.1	2	3													5	5	3	2	6	6	1	3	4	5	4	3	5	4	2	4	3	3
1914	21	2	1	2	4	0	1	4	3	0	0	0	0	0	60	1.74	19.8	2	3													3	1	1	2	1	1	1	3	4	5	4	4	5	5	3	4	4	5
1916	23	2	1	2	5	0	1	3	2	1	0	1	0	0	51	1.63	19.2	2	3													2	1	3	1	1	1	1	1	4	3	4	3	4	5	5	4	3	4
1917	22	2	1	2	4	0	0	2	4	1	1	0	0	1	47	1.56	19.3	2	3													6	2	1	3	3	5	1	4	2	3	2	4	3	3	2	4	2	2
1926	19	2	1	2	2	0	0	4	2	1	0	0	1	1	70	1.65	25.7	3	3													6	6	3	6	6	6	5	6	3	4	4	4	3	2	3	4	3	4
1927	18	2	1	2	2	0	0	4	2	1	0	1	1	0	50	1.56	20.5	2	3													6	1	2	3	1	3	1	1	3	3	3	4	3	3	4	4	3	4
1933	22	2	1	3	5	1	0	1	2	1	0	0	1	1	66	1.73	22.1	2	3													5	2	4	3	5	5	5	3	4	4	3	3	3	3	3	4	3	2
1934	22	2	1	3	5	1	0	4	2	1	0	1	1	1	59	1.61	22.8	2	4													5	1	5	1	3	6	2	3	4	5	2	4	5	4	5	4	4	4
1937	23	2	1	3	4	1	0	4	3	0	0	0	0	0	62	1.72	21	2	4													5	2	3	2	5	4	1	2	4	4	4	4	3	3	3	5	3	4
1938	22	2	1	3	5	1	1	4	3	0	0	0	0	0	63	1.58	25.2	3	4													2	1	4	1	1	4	1	3	4	4	4	4	4	3	3	4	3	4
1939	27	2	1	3	5	0	0	4	3	0	1	1	0	1	46	1.71	15.7	1	3													1	1	4	5	3	1	1	1	4	4	3	3	5	3	2	3	3	1
1942	22	2	1	3	5	1	0	3	3	0	0	1	0	0	55	1.55	22.9	2	3													6	3	5	2	6	5	5	5	4	5	4	3	3	3	2	5	2	1
1944	23	2	1	3	5	1	0	2	2	0	0	0	0	0	45	1.47	20.8	2	3													4	1	3	1	1	1	1	1	4	3	3	3	2	4	2	4	3	4
1945	21	2	1	3	5	1	0	2	3	1	0	0	0	1	56	1.67	20.1	2	4													6	1	6	5	6	6	3	6	4	3	3	4	3	3	2	4	4	3
1947	22	2	1	3	5	1	0	2	2	1	0	1	0	0	50	1.7	17.3	1	4													1	1	1	1	1	1	1	1	3	4	3	3	3	3	4	4	4	3
1948	23	2	1	3	5	1	0	2	1	1	1	1	0	1	45	1.64	16.7	1	3													5	1	1	1	1	1	1	1	4	5	4	3	3	4	4	5	4	4
1949	23	2	1	3	5	1	0	3	2	1	0	1	0	0	67	1.65	24.6	2	3													3	1	2	1	1	2	1	3	4	5	3	2	3	4	3	4	3	4
1950	23	2	1	3	5	1	0	2	3	1	0	0	0	0	50	1.54	21.1	2	3													2	1	3	1	1	2	1	2	4	4	4	3	3	5	5	4	4	4
1951	22	2	1	3	5	1	0	2	2	0	0	0	0	0	62	1.65	22.8	2	4													4	2	4	3	3	4	2	4	4	5	3	2	3	3	3	4	3	3
1953	22	2	1	3	5	1	1	2	3	1	0	1	0	0	55	1.62	21	2	3													4	3	3	2	4	2	3	3	3	4	3	3	3	4	3	4	4	4
1954	21	2	1	3	4	1	1	4	3	1	0	1	0	0	77	1.68	27.3	3	4													3	1	3	3	3	2	2	4	4	5	3	3	3	3	3	4	2	4
1955	22	2	1	3	4	1	0	4	3	1	0	0	0	0	57.5	1.65	21.1	2	3													5	1	1	1	1	1	1	1	5	5	3	5	3	4	3	4	5	4
1956	21	2	1	3	4	1	1	3	3	1	0	0	0	0	48.8	1.63	18.4	1	2													3	1	3	1	2	1	1	1	2	3	4	3	3	2	3	4	2	1
1957	22	2	1	3	4	1	0	3	3	1	0	0	0	0	75	1.62	28.6	3	2													6	3	6	4	4	4	1	5	2	3	3	3	2	2	3	3	3	1
1958	22	2	1	3	5	1	0	4	3	0	1	0	1	0	55	1.52	23.8	2	3													5	3	2	2	1	5	2	3	3	3	2	3	2	3	3	4	2	1
1959	19	2	1	2	2	1	0	4	3	0	0	1	0	1	47	1.6	18.4	2	3													3	1	1	2	2	1	1	1	4	4	3	4	3	3	3	4	3	3
1960	19	2	1	2	2	1	1	4	3	0	0	0	0	0	56	1.58	22.4	2	3													6	2	2	2	3	3	2	2	4	4	3	3	3	3	3	4	3	4
1961	18	2	1	1	1	1	0	2	3	1	0	0	0	0	56	1.68	19.8	2	4													6	2	3	3	4	6	6	6	4	4	3	2	3	3	3	4	4	4
1962	19	2	1	1	1	1	0	2	4	1	0	1	0	0	58	1.65	21.3	2	3													3	2	1	2	1	1	1	3	3	3	4	4	4	3	3	4	3	5
1963	22	2	1	1	1	1	0	4	3	1	0	1	0	0	80	1.75	26.1	3	3													6	1	5	4	3	1	1	5	2	3	2	2	2	2	2	3	3	2
1964	20	2	1	1	1	1	0	3	3	0	0	0	0	0	54	1.68	19.1	2	2													4	1	3	2	1	3	2	3	4	5	4	4	4	5	2	4	3	5
1965	20	2	1	1	1	1	0	4	3	0	0	0	0	0	68	1.65	25	2	3													5	1	3	1	5	5	1	4	5	4	4	4	3	4	4	4	3	1
1967	19	2	1	1	1	1	0	3	3	0	0	0	1	0	63	1.65	23.1	2	3													5	1	6	4	3	2	1	4	4	4	4	4	5	3	3	3	3	4
1969	18	2	1	1	1	1	0	3	3	0	0	0	0	0	66	1.68	23.4	2	3													3	1	2	1	3	1	3	3	5	5	4	4	3	4	4	4	4	3
1970	18	2	1	2	1	1	0	4	2	1	0	1	0	0	76	1.59	30.1	4	3													6	3	6	6	6	6	3	6	4	5	3	4	3	1	2	4	2	2
1971	18	2	1	2	1	1	0	4	3	0	0	0	0	0	54	1.64	20.1	2	3													3	1	2	2	1	1	1	1	4	4	4	3	3	5	3	5	4	3
1972	21	2	1	2	1	1	1	5	2	1	0	1	0	0	52	1.62	19.8	2	3													1	1	3	3	1	1	1	1	4	3	4	3	3	3	3	4	2	2
1973	18	2	1	2	1	1	0	4	2	1	0	0	0	0	47	1.58	18.8	2	3													3	1	2	1	1	1	1	1	5	4	4	4	4	5	4	4	4	3
1974	18	2	1	2	4	1	0	3	1	0	0	0	0	0	43	1.5	19.1	2	3													3	1	3	2	1	1	2	3	4	4	3	4	4	3	4	4	4	3
1976	18	2	1	2	1	1	1	3	3	1	0	0	0	1	54	1.6	21.1	2	4													5	2	5	4	4	3	2	5	5	5	3	3	3	3	5	5	5	4
1977	23	2	1	2	2	1	0	5	3	1	0	1	1	1	73	1.69	25.6	3	3													3	1	4	2	3	6	1	2	5	4	3	4	4	3	3	5	3	2
1978	19	2	1	2	2	1	1	4	3	1	0	0	0	0	53	1.63	19.9	2	2													3	1	3	2	2	1	1	2	4	4	3	4	3	4	4	4	3	4
1979	20	2	1	2	2	1	0	4	2	1	0	1	0	0	70	1.7	24.2	2	3													6	5	6	6	6	6	2	6	4	4	2	3	2	2	3	3	3	2
1981	18	2	1	2	2	1	0	3	3	1	0	1	0	0	59	1.69	20.7	2	2													2	1	1	1	1	6	1	1	3	4	3	3	3	4	4	4	4	4
1982	25	2	1	3	5	0	0	2	3	1	0	0	0	1	61.5	1.65	22.6	2	3													6	4	5	4	5	6	1	4	4	5	2	4	4	3	2	5	4	5
1983	26	2	1	3	5	0	0	5	3	0	1	0	0	0	59	1.71	20.2	2	2													1	1	1	1	1	1	1	1	4	5	4	4	4	5	3	4	3	3
1984	25	2	1	3	5	0	0	4	3	0	0	1	1	0	90	1.7	31.1	4	3													5	1	4	3	3	1	1	3	3	3	4	4	4	2	2	4	2	3
1985	25	2	1	3	5	0	0	4	4	0	0	0	0	1	90	1.65	33.1	4	3													3	1	4	5	4	4	1	4	4	5	4	4	3	2	4	4	2	3
1986	25	2	1	3	5	0	0	2	3	0	0	1	0	0	57	1.65	20.9	2	3													6	2	6	3	4	5	4	6	5	4	3	4	3	3	3	4	3	2
1987	23	2	1	3	5	0	0	3	3	1	1	0	1	0	74.6	1.6	29.1	3	3													4	2	4	4	4	2	2	3	3	3	2	3	4	3	2	3	4	4
1988	24	2	1	3	5	0	1	2	2	1	0	0	1	0	54	1.6	21.1	2	4													4	1	4	1	4	1	1	4	3	5	3	4	3	4	3	5	2	3
1989	23	2	1	3	5	1	1	4	3	1	0	0	0	0	47	1.58	18.8	2	3													4	1	2	3	1	3	1	1	3	5	3	3	3	3	2	5	3	2
1990	19	2	1	2	2	1	0	3	3	1	0	1	1	0	74	1.64	27.5	3	3													6	6	6	6	5	6	5	6	3	5	3	3	3	2	3	3	4	4
1992	20	2	1	2	2	1	1	4	3	1	0	0	0	0	61.5	1.7	21.3	2	3													4	1	2	1	1	1	1	2	4	4	4	3	4	5	3	3	3	3
1993	18	2	1	2	1	1	0	3	3	0	0	0	0	0	68	1.73	22.7	2	4													3	2	3	2	2	2	1	2	4	4	4	3	3	5	3	4	3	2
2026	21	1	2	3	4	1	0	5	2	0	0	0	0	0	64	1.74	21.1	2	3	1.5	1.4	2	2.1	2.4	1.2	1.4	2.5	1.2	2.8	2.5	1.4									4	4	4	5	3	4	3	5	5	4
2027	21	1	2	3	5	1	0	4	3	0	0	0	0	0	75	1.8	23.1	2	3	0.4	0.3	0.8	1.5	2.7	0.2	0.2	0.5	2.8	0.5	0.5	0.3									4	5	5	3	4	5	4	4	4	2
2028	20	1	2	3	4	1	0	2	3	1	0	1	1	1	61	1.71	20.9	2	3	3.6	2.8	5	4	3.2	2.8	3.6	4	0.9	2.4	1.6	2.8									3	4	2	2	2	3	3	4	2	2
2029	21	1	2	3	4	1	0	2	2	1	0	0	0	0	82	1.9	22.7	2	3	3	3.6	3.2	0.6	3.6	2.1	3.2	3.5	3.6	0.5	1.8	4									2	3	3	4	4	3	4	4	3	4
2030	24	1	2	3	1	1	0	4	3	0	1	0	1	1	83	1.71	28.4	3	3	2	1	1.5	1	2	3	2.1	1.6	1.5	0.5	1	1									4	5	4	3	4	5	3	5	4	2
2031	18	1	2	3	1	1	0	3	3	0	0	1	0	0	80	1.79	25	2	2	1.2	1.5	0.6	0.9	0.9	0.3	0.9	1.2	0.6	1.2	0.6	0.9									3	3	3	2	3	3	3	4	3	3
2032	18	1	2	3	1	1	0	3	3	0	0	1	0	0	63	1.73	21	2	3	1.5	0.4	0.6	1	1.6	1.2	0.4	0.9	0.9	1.2	0.9	1.5									5	5	5	4	5	5	4	4	4	3
2033	19	1	2	2	1	1	0	3	3	0	0	0	0	0	55	1.63	20.7	2	2	1.8	0.3	0.9	0.1	1.5	0.1	0.3	0.9	0.4	0.4	0.5	0.9									4	5	5	4	5	5	5	5	4	2
2034	23	1	2	3	5	1	0	4	3	1	0	1	0	0	70	1.74	23.1	2	4	0.8	0.4	0.8	2	0.6	0.6	0.9	0.8	1.2	1.5	0.4	0.6									5	5	4	3	5	3	5	5	5	4
2035	20	1	2	3	4	1	0	4	3	0	0	0	0	0	60	1.68	21.3	2	4	1.8	1.8	2.4	0.1	1.8	0.8	1.2	1.5	1.5	0.4	1	1.8									5	5	5	4	5	5	5	5	3	4
2036	26	1	2	3	5	1	1	3	3	1	0	1	1	1	80	1.75	26.1	3	3	1.8	1.8	4.5	3.2	1.6	3.2	3.2	1.6	3.6	1.4	1	1									4	5	5	3	4	4	4	4	4	4
2037	21	1	2	3	4	1	0	3	1	0	0	0	0	0	74	1.73	24.7	2	3	2.1	2.1	1.2	0.6	2.1	1	0.4	0.8	0.4	0.4	0.6	1.8									5	5	5	4	5	5	4	5	5	4
2037	24	1	2	3	4	1	1	4	3	0	0	0	1	1	71	1.73	23.7	2	3	5	5	5	3	2	5	5	4	2	0.5	0.5	1									4	4	4	4	4	3	3	4	4	5
2038	32	1	2	3	5	1	1	2	3	0	1	0	0	0	87	1.81	26.6	3	1	1.4	1.4	5	1.8	1.4	3.2	2.1	1.5	4	2.1	1.4	1.8									3	3	3	3	3	4	3	3	2	3
2039	22	1	2	3	5	1	0	3	3	0	0	1	0	0	82	1.87	23.4	2	4	1.5	1.2	0.9	0.4	1.2	1.2	0.4	0.9	0.4	0.5	0.6	1.2									4	5	4	4	5	5	5	5	3	3
2040	19	1	2	2	1	1	0	5	2	1	0	0	0	0	60	1.72	20.3	2	3	2	1.2	3.5	0.6	1.8	1.2	1.2	1.2	0.4	0.9	1.6	0.6									5	3	4	2	4	5	5	4	4	4
2041	21	1	2	3	3	1	1	4	3	0	0	0	0	0	78	1.64	29	3	2	2	0.2	4	1.5	2	4	1.5	2	4	1.5	1.5	1.5									4	4	5	4	4	3	4	5	4	4
2042	19	1	2	3	1	1	0	3	2	1	0	1	0	0	71	1.7	24.6	2	3	2.4	2.8	1.2	1	1.8	3.2	1	3.2	1.8	3.2	2.4	3.2									4	4	3	4	4	5	4	5	4	2
2043	21	1	2	3	3	1	0	5	2	0	1	0	0	0	62	1.64	23.1	2	3	0.1	0.1	0.5	0.8	0.2	0.4	1.2	0.2	1.5	0.2	0.2	0.1									5	5	5	5	5	5	5	5	5	2
2043	23	1	2	2	2	1	0	4	3	0	0	0	0	0	69	1.87	19.7	2	2	1.6	1.4	2	1.2	1.4	1.6	0.9	1.5	2	0.6	1.2	0.6									3	4	4	3	3	5	3	4	3	3
2044	24	1	2	3	4	1	0	4	2	1	0	0	0	0	72	1.8	22.2	2	3	3.2	2.8	3	0.6	1.8	2.8	0.2	4	2	0.5	0.4	2.8									4	4	2	4	3	3	3	4	4	2
2044	22	1	2	3	4	1	0	3	3	1	0	1	1	0	95	1.85	27.8	3	3	5	1	5	4	2.8	3.2	4	1	4	2.4	0.5	4									4	4	4	4	4	3	5	4	4	4
2045	25	1	2	3	4	1	0	4	3	0	0	0	0	0	75	1.7	26	3	2	0.3	4	1.2	1.2	0.8	4	2.4	0.8	3.2	0.9	0.8	1.5									4	4	2	3	4	3	3	5	5	3
2045	23	1	2	3	4	1	0	4	2	0	0	0	0	1	66	1.71	22.6	2	3	2.1	1.5	2.8	1	1.5	2	1	1.5	1.5	0.5	2	2.1									2	4	3	3	3	3	2	4	2	3
2046	21	1	2	2	1	1	0	3	3	0	0	0	0	0	70	1.72	23.7	2	2	1.5	1.2	4	4	2	3	2	2	3.6	2	1.5	2									4	4	4	4	5	3	3	4	3	3
2047	20	1	2	2	1	1	0	4	3	1	0	0	0	0	70	1.8	21.6	2	2	2.8	0.3	2	0.1	1	0.9	1	0.8	0.6	0.5	0.4	0.4									4	5	5	4	3	5	4	4	4	4
2047	25	1	2	3	5	1	0	4	2	1	0	0	0	0	70	1.8	21.6	2	3	1.2	0.9	0.9	0.9	0.9	0.6	1.2	1.5	0.6	1.2	0.6	0.9									3	4	4	4	4	3	4	4	3	2
2048	22	1	2	3	5	1	0	4	3	0	0	0	0	0	95	1.98	24.2	2	3	1.6	0.6	2.4	0.3	1.5	1.2	0.9	0.6	0.6	0.4	0.4	1.5									3	4	3	3	4	4	4	4	2	3
2048	21	1	2	2	1	1	0	3	3	0	0	0	0	0	74	1.8	22.8	2	1	1	0.3	0.2	0.1	2	0.1	0.1	0.3	0.3	1.5	0.3	1.5									3	4	5	3	3	5	2	3	5	5
2049	24	1	2	3	5	1	0	3	2	1	0	0	0	0	80	1.74	26.4	3	4	1.8	1.2	0.3	1.5	1.2	2.4	0.6	0.6	0.9	2.7	1.5	1.5									4	4	3	4	4	4	4	4	4	2
2050	19	1	2	3	2	1	0	3	3	0	0	0	0	0	82.5	1.88	23.3	2	3	1	1	2	1.5	1.5	2	2	2	2	1	1.5	1.5									4	4	3	4	4	5	4	3	3	4
2050	21	1	2	3	5	1	0	3	3	0	0	0	0	1	62	1.85	18.1	1	2	1.5	0.6	0.6	0.4	0.6	0.6	0.4	0.6	0.6	1	0.8	0.6									4	5	4	3	4	4	3	4	3	4
2051	24	1	2	2	1	1	0	5	4	0	0	0	0	0	79	1.81	24.1	2	1	2	1.2	2.4	1.8	1.4	2.4	1	2.8	2.4	1	1.4	1.4									4	5	4	3	5	4	3	4	4	2
2051	22	1	2	3	5	1	0	3	2	0	0	0	0	0	65	1.8	20.1	2	3	0.3	0.3	2.4	0.2	0.3	2	0.2	0.4	0.3	0.5	0.3	0.3									3	3	4	3	5	5	3	4	3	3
2052	19	1	2	3	2	1	0	4	3	0	0	0	1	1	54	1.72	18.3	2	2	1.6	2.7	2.8	0.8	2.4	3.2	2.4	1.6	0.4	1.8	1.5	1.6									5	4	3	4	4	4	4	4	4	4
2052	22	1	2	3	5	1	0	3	3	0	0	0	0	0	72	1.81	22	2	2	0.6	1	0.6	0.1	1.5	1.5	0.5	1.5	1.5	2.5	1.5	1.5									3	5	4	5	3	5	4	3	3	3
2053	18	1	2	3	2	1	0	3	2	0	0	0	0	0	65	1.85	19	2	2	2	1.5	2.4	0.6	3.2	1.5	1.8	2	2	2.8	1.2	3.2									3	4	3	4	4	4	3	4	4	4
2053	26	1	2	1	3	1	0	3	3	0	0	0	0	0	70	1.72	23.7	2	3	2.1	2.1	2.1	1.2	2.1	2.4	1.2	2.1	1.8	2	1.5	1.8									5	5	4	3	4	4	4	4	4	5
2054	21	1	2	3	2	1	0	2	2	1	0	1	0	1	60	1.7	20.8	2	2	0.5	2	5	4	2	3.2	4	4	5	2.7	2.5	2									2	2	2	4	2	3	3	3	3	1
2055	23	1	2	2	2	1	0	3	3	0	0	0	0	0	83	1.74	27.4	3	3	1.2	0.3	1.5	0.1	0.9	0.3	0.1	0.3	0.3	2	1.5	0.3									5	5	4	4	4	5	3	5	3	5
2055	26	1	2	3	5	1	1	3	3	0	0	1	1	1	87	1.53	37.2	4	1	1.5	1.5	1.5	1.5	1.5	1.5	1.5	1.5	1.5	1.5	1.5	1.5									3	3	3	3	3	3	3	3	3	2
2056	23	1	2	2	2	1	0	4	1	1	1	0	0	0	73	1.78	23	2	3	1.5	0.7	3.5	3	1.8	3	3.5	3.5	1.5	2.8	2.1	1.4									4	4	4	4	5	3	4	5	5	4
2056	23	1	2	3	5	1	0	4	3	0	0	0	0	0	73	1.86	21.1	2	3	1.4	0.6	2.1	1.6	0.6	1.2	0.3	2.1	2.8	1.2	1.8	1									4	4	3	3	4	5	4	4	3	3
2057	25	1	2	3	3	1	0	4	3	0	0	0	0	0	95	1.9	26.3	3	3	3.2	2.4	2.4	1.5	2.4	3.2	2.1	3.2	3.2	1.6	2.4	2.4									4	4	3	4	4	4	4	4	3	4
2057	20	1	2	2	2	1	0	2	2	1	1	1	0	0	100	1.83	29.9	3	2	1.4	0.8	1.8	1.5	1.5	1.2	1.5	0.3	1.5	0.4	0.7	1									5	5	5	3	3	3	3	3	3	3
2058	19	1	2	3	2	1	0	4	3	1	0	0	0	0	66	1.83	19.7	2	2	2	0.6	2.4	1.2	1	1.2	1.8	2	0.6	2	2.4	1.6									4	5	4	3	4	5	5	4	5	2
2058	21	1	2	3	4	1	1	2	2	1	1	0	1	1	65	1.71	22.2	2	4	1.6	0.4	5	4	1.4	5	3.2	3	5	1.6	2.4	1.4									5	3	2	4	3	4	4	4	4	2
2059	20	1	2	2	2	1	0	3	2	1	0	0	0	1	70	1.73	23.4	2	3	1	0.3	0.6	0.3	1.5	0.3	2.8	1.6	0.3	2	1.5	0.3									3	3	4	4	4	5	2	5	4	3
2059	22	1	2	3	2	1	0	3	2	1	0	0	0	0	65	1.72	22	2	2	1.5	1.5	1.5	0.5	1.5	1.5	0.5	2	1.5	2.5	2.5	2									3	4	4	5	5	5	4	5	5	3
2060	22	1	2	3	4	1	0	4	3	0	0	0	0	1	70	1.7	24.2	2	3	2.8	0.3	2.8	0.2	1.5	0.3	1.5	2	0.3	0.4	0.3	0.3									4	4	4	3	4	4	4	4	3	2
2060	24	1	2	1	3	1	1	5	4	0	1	0	0	0	70	1.8	21.6	2	2	0.8	0.8	3.5	0.7	1.6	2.4	0.8	1.6	3.5	2.8	1.4	1.2									3	2	2	1	4	4	3	4	5	2
2061	20	1	2	3	2	1	0	3	2	0	0	0	0	0	87	1.85	25.4	3	2	2.4	1.2	2	0.6	1.6	0.6	0.8	0.8	0.6	0.8	1.2	1.6									4	4	4	4	4	3	4	4	4	5
2061	21	1	2	3	4	1	0	5	3	0	1	0	0	0	72	1.8	22.2	2	2	1.2	2	2.4	0.3	1.8	1.8	0.9	2	1.5	0.6	0.9	1.8									4	5	4	4	4	5	3	4	2	3
2062	21	1	2	3	4	1	0	3	4	0	0	0	0	0	65	1.75	21.2	2	3	1.5	1.8	1.5	2.5	1.5	1.5	1.2	1.8	1.5	3	1.8	1.5									5	4	5	5	4	5	4	5	5	4
2062	34	1	2	3	4	1	0	5	3	1	0	0	1	1	71	1.72	24	2	3	1.6	1.6	1	1.5	1.6	1	1	2.8	1.5	1.6	0.9	1.4									4	4	3	4	4	3	3	3	3	4
2063	18	1	2	3	1	1	0	4	4	0	0	0	0	0	93	1.74	30.7	4	4	1.8	1	1	1.5	1.5	2	1	2	1	2	1	1.5									5	5	5	5	5	5	5	5	4	5
2063	29	1	2	3	4	1	0	4	3	0	0	1	0	1	60	1.69	21	2	3	1.2	0.6	0.6	1.2	0.9	0.6	0.6	1.2	1.2	1.2	1.2	1.2									3	4	4	3	4	4	4	4	4	3
2064	33	1	2	3	2	1	0	2	2	1	1	1	0	0	98	1.85	28.6	3	3	2.8	1.6	3.6	3.2	2.1	5	2.1	1.5	3.2	2.1	1.8	2.1									3	4	4	3	3	4	3	4	3	2
2064	18	1	2	3	1	1	0	3	4	0	0	0	0	0	65	1.75	21.2	2	3	1.5	1.2	2	1.5	1.8	2.1	1.5	1.2	0.9	2	1.8	1.5									4	3	3	4	5	5	3	3	2	2
2065	18	1	2	3	1	1	1	3	2	0	0	1	0	0	63	1.7	21.8	2	2	5	4	1.5	4	5	5	1	4.5	5	5	2.5	5									5	5	3	3	4	3	3	3	3	3
2065	20	1	2	1	3	1	0	3	3	0	0	0	0	0	75	1.78	23.7	2	2	2	1.5	2	1	1.5	1.5	1	1.5	1	2	1.5	1.5									4	4	4	3	4	4	4	4	4	4
2066	34	1	2	1	1	0	0	5	3	0	1	1	0	1	75	1.77	23.9	2	2	1.4	1.4	5	5	2.4	3.2	5	5	5	3	2	2									3	3	3	3	3	3	3	3	2	2
2066	24	1	2	3	5	1	0	3	3	0	0	0	0	0	77	1.82	23.2	2	3	1.4	1.4	1	0.1	1.4	1.4	0.2	2	0.2	0.4	2.1	0.6									5	5	4	4	5	5	3	5	4	4
2067	24	1	2	1	2	1	0	3	2	1	0	0	0	0	86	1.9	23.8	2	3	1.2	0.6	0.9	0.4	1	1.5	0.1	0.6	0.4	0.8	0.8	0.6									4	4	3	4	4	5	3	4	4	4
2068	22	1	2	3	4	1	0	3	3	0	0	0	0	0	75	1.85	21.9	2	4	1.5	1.5	1.5	1.5	1.5	1.5	1.5	1.5	1.5	1.5	1.5	1.5									2	2	2	2	3	5	3	3	3	3
2069	20	1	2	3	2	1	0	4	3	0	0	0	0	1	79	1.81	24.1	2	4	1	1	2	0.5	1	1	2.5	1	2	2.5	2	1.5									5	5	4	5	5	5	5	5	5	5
2070	20	1	2	3	3	1	0	4	3	0	0	0	0	0	66	1.76	21.3	2	3	0.9	1.5	1.5	0.2	1.5	1.5	0.4	2	0.3	0.8	0.8	0.3									4	4	4	4	4	3	4	4	3	3
2072	23	1	2	3	3	1	0	3	2	0	0	1	1	1	71	1.8	21.9	2	4	1.8	1.8	3.6	1.8	1.6	2.1	1.8	1.6	2.1	2	1.6	1.4									3	4	3	4	3	4	3	3	3	3
2073	25	1	2	1	1	1	0	3	3	0	0	0	0	1	56	1.84	16.5	1	2	0.8	0.4	1.2	2.1	2.5	2	1.8	0.6	0.6	1	0.8	1.8									4	2	4	3	4	2	3	3	3	4
2073	25	1	2	3	4	1	0	5	3	0	0	0	0	0	72	1.75	23.5	2	3	2	2.4	1.8	0.6	1.2	2.4	2.4	0.6	2.4	0.6	0.9	1.2									4	4	4	4	4	3	3	5	4	2
2073	19	1	2	2	2	1	0	4	2	1	0	0	0	0	71	1.77	22.7	2	2	1.6	1.6	2.8	0.1	1.8	1.5	1.5	1.6	0.9	1	1.8	1.2									3	2	3	3	5	4	3	3	2	2
2074	21	1	2	2	2	1	0	5	3	0	0	0	1	1	90	1.85	26.3	3	2	1.2	2.1	1.8	0.2	1.6	0.4	0.1	0.6	0.4	1.2	2.1	1.6									5	4	4	4	4	5	3	4	4	3
2074	22	1	2	1	1	1	1	4	3	0	1	0	0	0	80	1.89	22.4	2	1	1.6	1.6	5	1	1.6	4	0.9	1.6	2.4	0.5	0.8	1.6									4	5	3	3	3	4	3	4	3	3
2075	18	1	2	1	1	1	0	2	4	1	0	0	0	0	105	1.9	29.1	3	2	1	1	2.5	1.5	1	1.5	2	1.5	1.5	1.5	1	1									5	5	4	4	5	5	5	5	5	2
2076	18	1	2	1	1	1	0	5	4	0	0	0	0	0	65	1.74	21.5	2	2	0.7	0.7	2.8	0.4	1.5	1.5	1.5	1.5	1.5	0.4	1.5	2									5	5	4	4	4	5	3	4	5	4
2077	24	1	2	1	3	1	0	5	2	1	0	0	0	0	68	1.73	22.7	2	2	1	1	1	0.1	1	0.1	0.1	0.5	0.1	3	0.5	1									5	5	5	5	4	5	5	4	3	5
2078	21	1	2	1	1	1	0	4	2	0	0	0	0	0	75	1.65	27.5	3	3	1.5	0.3	4	3	1.5	1.8	1	1.5	1.5	0.5	2	1.5									3	5	4	2	4	5	3	4	4	5
2079	18	1	2	2	1	1	0	3	2	1	0	0	0	0	64	1.7	22.1	2	2	1.5	1.2	2	1	1.5	1.5	1	1.5	1.5	2	1.5	1.5									4	1	3	1	2	5	1	3	3	1
2080	20	1	2	2	1	1	0	3	2	1	0	0	1	1	75	1.85	21.9	2	2	2.4	0.8	2	0.1	2.7	3.2	2.1	1	0.2	0.3	2.1	1.6									5	4	3	4	4	4	4	4	4	3
2081	18	1	2	2	1	1	1	4	3	0	1	0	0	1	61	1.7	21.1	2	2	1	2	0.3	4	1	4	2	1	3	1	1.5	2									3	5	5	5	5	5	4	3	1	5
2081	32	1	2	1	1	0	0	3	2	0	1	0	0	0	60	1.69	21	2	2	1.5	2	3.2	0.4	2.7	1.5	1.5	2	2.4	0.8	1.2	2.7									3	3	2	3	3	3	2	3	2	2
2082	19	1	2	2	1	1	0	4	3	0	0	0	0	0	70	1.8	21.6	2	2	3.2	2.4	4	2.1	3.2	2.1	1.4	5	4	1	3	2.1									3	3	3	3	4	4	3	3	3	4
2082	23	1	2	3	3	1	1	2	3	0	0	1	0	0	71	1.77	22.7	2	4	2.4	1.2	1.6	1.6	2.1	1.6	1.5	2.4	2	1.5	1.6	2									3	4	3	3	3	4	4	4	4	3
2083	19	1	2	2	2	1	0	3	4	0	0	0	0	0	60	1.76	19.4	2	3	1.2	3.6	2	0.2	1.5	0.4	1.8	2.4	0.9	0.5	0.8	2.4									4	5	4	4	3	3	3	5	2	3
2083	25	1	2	3	3	1	0	5	4	0	1	0	0	0	75	1.77	23.9	2	2	0.5	1	5	0.3	1	5	5	0.3	2.5	0.4	1	0.6									4	5	5	3	5	5	1	4	4	4
2084	21	1	2	3	3	1	0	4	3	0	0	0	0	0	50	1.59	19.8	2	3	0.1	0.3	0.2	0.1	0.2	0.2	0.1	0.2	0.2	0.5	0.4	0.3									5	5	5	4	5	5	5	5	5	5
2085	20	1	2	2	1	1	0	4	2	1	0	0	0	0	90	1.76	29.1	3	2	4	0.6	1.5	1.5	3.2	0.8	0.8	0.8	1.2	1.2	0.3	1.2									4	4	3	4	4	3	3	4	3	2
2085	20	1	2	2	2	1	0	5	3	0	0	0	0	0	69	1.89	19.3	2	4	2.8	1.8	2.4	0.4	1.2	1.5	2.8	1.4	2	1.8	1.2	1.2									4	5	4	5	4	5	5	5	3	4
2086	19	1	2	2	2	1	0	3	2	1	0	0	0	0	55	1.65	20.2	2	2	0.3	0.9	0.3	0.1	0.3	0.2	0.1	0.4	0.2	0.4	0.4	0.3									4	3	4	3	5	5	5	5	3	4
2086	20	1	2	2	1	1	0	4	3	0	0	0	0	0	73	1.81	22.3	2	2	0.8	1.5	0.9	0.1	1.5	1.2	0.2	1.5	0.2	0.4	0.3	0.3									5	5	3	4	5	5	3	4	4	4
2087	20	1	2	2	1	1	0	3	2	0	0	0	0	0	70	1.72	23.7	2	2	1.4	0.6	2	0.6	1.5	0.4	1.5	1	0.9	0.8	0.8	0.6									4	5	4	4	4	5	3	4	4	4
2088	21	1	2	2	2	1	1	3	3	0	0	0	0	0	85	1.76	27.4	3	3	3.2	1.2	2.8	0.1	1.8	1	0.8	1.4	1.5	1.5	0.6	2.1									3	4	4	4	4	3	4	4	4	4
2089	19	1	2	2	1	1	0	4	2	1	0	0	0	0	68	1.75	22.2	2	2	1.2	1.5	3.2	0.4	1.5	2.4	0.6	0.8	2.8	0.5	1.5	1.5									4	4	4	3	3	4	3	5	5	3
2090	20	1	2	2	1	1	0	4	3	0	0	0	0	0	63	1.7	21.8	2	3	2	2	0.3	0.1	2	0.3	0.2	1	0.3	1.5	0.3	2									4	5	3	3	3	5	3	4	3	3
2090	19	1	2	2	2	1	0	5	4	0	1	0	0	0	70	1.9	19.4	2	3	1.4	1.8	3.2	1.2	1.4	2	0.6	1.2	0.6	0.6	0.9	1.2									4	4	4	4	4	4	4	4	5	4
2091	22	1	2	2	1	1	0	3	2	0	0	1	1	1	65	1.78	20.5	2	3	1.8	1.8	3.2	1.5	2.1	3.2	2.8	1.6	2.8	2	1.5	1.8									4	4	2	4	4	3	4	4	4	3
2092	20	1	2	2	1	1	0	4	2	0	0	0	0	0	50	1.7	17.3	1	2	1.5	1.6	1.2	0.1	1.5	0.4	0.5	2	1.5	1.5	2.4	0.9									4	4	4	5	4	4	4	3	3	3
2093	35	1	2	2	1	0	0	3	2	0	1	0	0	0	70	1.79	21.8	2	2	0.4	0.3	0.3	0.1	0.3	0.3	0.2	2	0.3	0.4	0.3	0.3									3	4	3	3	3	4	3	3	2	3
2093	19	1	2	2	1	1	0	4	2	1	0	0	0	0	60	1.71	20.5	2	2	3	1.5	2	1	2	1.5	2.1	2.4	2	1.5	1.5	2									4	4	4	4	4	4	4	4	4	4
2094	27	1	2	2	4	0	1	1	2	1	1	1	0	0	74	1.72	25	3	2	0.3	0.2	0.1	0.1	0.5	0.1	0.1	0.5	0.1	0.5	0.3	1									5	4	3	2	3	5	2	2	2	2
2095	21	1	2	2	1	0	0	4	3	0	1	0	0	1	72	1.76	23.2	2	3	0.9	0.7	2.8	2.4	1.2	3.2	1.8	4	2.8	1.4	1.8	1.4									4	5	3	4	4	5	3	4	4	4
2096	34	1	2	2	1	0	0	2	3	1	1	1	0	0	80	1.74	26.4	3	3	0.6	0.6	2	0.1	0.6	0.6	0.3	0.5	0.1	0.4	0.3	0.6									3	3	4	2	3	4	4	3	2	2
2096	33	2	2	1	1	0	0	4	3	0	1	0	0	1	67	1.55	27.9	3	3													5	2	5	4	5	6	1	6	3	4	3	3	2	2	2	4	3	2
2097	34	1	2	2	1	0	0	3	3	1	1	1	0	0	85	1.8	26.2	3	2	2	0.4	0.9	0.1	1.2	0.8	0.2	1.5	0.4	0.5	0.4	1.2									4	5	3	3	4	4	3	4	3	2
2097	26	2	2	1	1	0	0	3	4	0	1	1	0	0	62	1.68	22	2	3													4	2	4	2	3	4	3	4	4	4	4	4	3	4	5	5	3	5
2098	31	1	2	2	1	0	0	4	3	0	0	0	0	1	64	1.7	22.1	2	1	0.4	0.6	2.8	0.8	0.9	1.6	1.6	1.2	2	1.5	1	2.1									4	5	3	3	4	3	2	3	3	4
2098	19	1	2	3	1	1	0	3	3	0	0	0	0	0	80	1.84	23.6	2	3	1.2	1.5	0.8	1.8	1.5	0.6	1.8	0.9	2.4	2	1.5	1.5									4	4	4	4	5	5	4	4	2	4
2099	22	2	2	1	4	1	0	3	3	0	0	0	0	0	50	1.6	19.5	2	2													3	1	2	1	1	4	1	3	4	4	4	4	3	3	4	4	4	4
2100	18	1	2	2	1	1	0	4	2	0	0	0	0	1	60	1.75	19.6	2	3	2	4	2	0.6	4.5	0.6	1.8	2	1.8	1.5	2.4	3									5	3	2	4	5	3	5	4	3	3
2100	22	1	2	3	3	1	1	4	3	0	0	1	1	1	81	1.75	26.4	3	2	2	1.8	1.8	1.5	1.4	2.4	0.6	3.5	2.8	1.5	1.5	1.5									4	4	4	4	4	3	5	4	3	4
2101	18	1	2	3	1	1	0	3	2	0	0	0	0	0	64	1.75	20.9	2	4	0.9	0.3	0.6	0.2	0.4	1.5	0.1	0.3	1.5	0.4	0.6	1.2									5	4	4	5	5	5	5	4	5	5
2101	18	1	2	2	1	1	0	3	1	1	0	1	0	0	72	1.78	22.7	2	2	1	0.4	0.6	0.4	1.5	0.6	0.2	0.9	1.2	2	0.9	1.5									4	3	2	4	5	5	4	3	2	4
2102	18	1	2	2	1	1	0	4	4	0	0	0	0	0	68	1.76	22	2	4	1.2	0.2	0.6	0.1	1.5	0.9	0.2	0.9	0.9	0.5	0.9	0.9									5	4	3	4	4	4	5	4	4	4
2103	19	1	2	3	1	1	0	3	2	1	0	1	1	1	52	1.72	17.6	1	3	1	0.3	2	0.1	1	2.5	0.1	1	0.1	0.5	0.3	1									4	4	2	4	3	5	3	4	2	1
2103	18	1	2	2	1	1	0	3	2	1	0	0	0	0	65	1.75	21.2	2	2	1.5	2	2	2	1.5	2	2	1.5	2	1.5	1.5	1									4	4	3	4	5	5	4	4	4	3
2104	18	1	2	2	1	1	0	3	2	1	0	0	0	1	62	1.69	21.7	2	3	1.6	1.4	1.5	0.4	2	0.4	1.8	1.4	1.5	0.9	1.4	1.5									5	4	3	4	5	5	3	3	5	4
2104	20	1	2	3	1	1	1	4	3	0	1	0	0	0	63	1.81	19.2	2	1	1	1.8	1.5	1.5	1.5	0.3	0.9	1.5	1.5	1.2	1.5	1.5									4	5	4	4	3	5	3	3	2	4
2105	18	1	2	2	1	1	0	3	2	1	0	0	0	0	75	1.84	22.2	2	2	0.2	0.2	0.4	0.2	0.3	0.3	0.2	0.3	0.3	0.4	0.2	0.2									4	4	2	4	3	5	5	4	4	4
2105	18	1	2	2	1	1	0	3	2	1	0	0	0	0	72	1.83	21.5	2	2	2	1.5	1.5	1.5	1	1	1	1	1.5	1	1	2									2	3	2	3	4	3	2	3	3	2
2105	20	1	2	2	2	1	0	3	3	0	0	0	0	1	62	1.78	19.6	2	3	2.8	1.5	3.5	5	1.5	2.8	3.2	1.8	2.8	1.5	1.8	1.2									4	3	5	3	3	4	3	5	4	1
2106	18	1	2	2	1	1	0	3	2	0	0	0	0	0	75	1.8	23.1	2	2	1.2	0.2	0.3	0.1	1.2	3	0.1	2.4	2	0.4	0.3	1.2									4	3	3	4	4	4	3	3	4	2
2107	19	1	2	2	2	1	0	4	3	1	0	0	0	0	88	1.8	27.2	3	3	2.8	2.1	1.2	0.3	3.6	0.4	0.3	2.4	1	1.5	1.5	1.5									4	4	4	4	4	3	4	5	4	4
2108	19	1	2	2	1	1	0	3	2	0	0	0	0	0	60	1.68	21.3	2	2	0.6	0.9	1.2	0.6	1.2	0.9	0.9	0.9	0.9	1.2	0.9	2									4	4	3	4	3	4	3	3	4	2
2108	19	1	2	2	2	1	0	4	2	0	0	0	0	0	64	1.73	21.4	2	3	3.2	1.5	2.5	1	1.5	1.5	2.4	2.4	2	0.4	2	2.4									4	4	3	3	3	4	4	4	3	3
2109	23	1	2	2	2	1	0	1	2	1	1	0	0	0	61	1.85	17.8	1	3	1.5	1.6	4	1.2	1.2	0.9	0.3	1.2	2.4	1.2	1.2	0.9									4	4	3	3	3	4	5	3	2	4
2110	19	1	2	2	1	1	0	3	2	1	0	0	0	0	60	1.7	20.8	2	2	1.2	0.5	1.5	0.1	0.5	1.5	0.6	1.5	0.1	0.5	0.5	0.5									5	5	3	4	5	5	3	5	4	4
2111	18	1	2	2	1	1	0	3	2	0	0	0	0	0	79	1.84	23.3	2	2	2.4	1.2	3.6	0.2	1.8	2.4	2.7	3	2.8	0.8	3	2.1									4	4	4	4	3	4	3	4	4	2
2111	20	1	2	2	2	1	0	4	2	1	0	0	0	0	57	1.8	17.6	1	3	0.7	1	0.1	0.1	1.4	0.8	0.1	1	1.5	0.9	0.5	1									3	3	3	3	3	5	3	4	3	4
2112	18	1	2	2	1	1	0	3	3	0	0	1	0	0	71	1.78	22.4	2	3	1.5	0.6	2.8	1	0.5	0.9	0.3	2.5	3.5	0.5	0.5	0.5									4	4	4	3	4	5	3	5	3	3
2112	20	1	2	2	2	1	0	4	2	0	0	0	0	0	74	1.71	25.3	3	3	1.6	1.4	2	1.8	2.4	2.4	1.8	2.4	2.4	2.8	2	2.4									4	4	3	4	4	3	4	4	5	3
2113	24	1	2	2	2	1	1	4	2	1	0	0	1	1	71	1.83	21.2	2	2	1	1.2	3.6	3.2	1.4	2	3.2	0.9	2.4	1.8	1.8	2.1									4	4	3	3	4	4	4	3	2	4
2114	19	1	2	2	2	1	0	4	2	0	0	0	0	0	76	1.79	23.7	2	3	1	0.3	2.4	0.4	1.5	0.6	0.4	1.4	0.4	1.6	0.3	1.5									4	4	4	3	5	4	4	4	5	3
2115	19	1	2	2	2	1	0	4	2	0	0	0	0	0	78	1.65	28.7	3	3	1.5	1.5	0.9	0.6	1.5	0.6	0.4	1.6	0.9	0.5	1.2	1.5									4	5	5	5	5	5	4	5	5	4
2116	19	1	2	2	2	1	0	4	3	0	0	0	0	0	80	1.75	26.1	3	2	3	0.3	1.2	1.2	3	1.8	2.8	1.5	1.8	0.8	0.6	2.7									4	5	4	3	5	5	5	5	5	4
2117	19	1	2	2	2	1	0	4	3	0	0	0	0	0	78	1.8	24.1	2	3	0.7	1.4	1	0.4	1	1.2	1	1	1	2	1.5	1.2									4	4	4	3	4	3	3	4	4	3
2119	22	1	2	2	2	1	0	4	2	1	0	0	0	0	55	1.64	20.4	2	2	3.5	1.5	3.6	2.8	3.2	4.5	2.1	2	3.6	2.8	1.8	2.4									4	4	4	3	4	3	3	4	4	4
2119	21	1	2	3	4	1	0	4	3	0	0	0	0	0	68	1.7	23.5	2	1	2	2	5	4	2	0.3	5	4	0.3	0.4	0.4	3									4	4	4	3	4	4	3	4	3	3
2120	27	1	2	2	2	1	0	5	4	0	0	0	0	0	63	1.7	21.8	2	1	1.6	1	3.5	1.8	1.6	4	1.8	3.2	2.8	1.4	2.4	1.8									5	5	4	4	4	4	1	3	3	3
2121	18	1	2	2	1	1	0	4	2	0	0	0	0	0	68	1.71	23.3	2	2	3	1	0.6	1.8	1.2	2.8	2.4	2.8	0.6	2.1	1.4	1.5									4	5	3	3	4	4	4	4	3	4
2122	19	1	2	2	2	1	0	3	2	1	0	0	0	0	75	1.67	26.9	3	1	3	2	2.8	2.1	4	4	1.5	3.5	2.1	2.5	2	2.1									3	2	3	3	4	3	3	3	5	4
2122	20	1	2	2	3	1	0	3	3	1	0	1	1	0	68	1.69	23.8	2	3	2	1.6	2.4	1.6	1.2	0.6	0.9	1.2	1.2	2.5	1.6	1.2									2	3	3	4	3	3	3	4	3	2
2123	20	1	2	2	3	1	0	5	3	0	0	0	0	0	59	1.7	20.4	2	3	1.8	0.9	2	0.9	1.5	2	1.5	2	1.2	2	1	1.5									4	4	5	3	4	5	3	4	3	4
2125	20	1	2	2	1	1	0	4	2	0	0	0	0	0	73	1.76	23.6	2	2	1.6	1.5	2.4	0.6	1.5	0.8	0.6	1.6	0.9	0.5	1.5	0.9									3	4	4	3	3	5	1	4	2	4
2125	27	1	2	2	1	1	0	4	3	0	0	0	0	0	80	1.82	24.2	2	3	1.8	1.5	2.4	0.4	1.4	0.4	0.8	2	1.5	0.4	1.2	1									3	4	4	4	3	4	4	4	4	3
2126	18	1	2	2	1	1	0	3	1	1	0	1	0	1	58	1.7	20.1	2	4	1.6	5	5	3.2	5	5	5	5	5	0.8	5	5									4	3	3	4	4	2	3	3	2	2
2127	22	1	2	2	1	1	0	4	2	0	0	0	0	0	76	1.86	22	2	3	1.2	0.8	2	0.4	1.5	0.9	0.6	1.6	0.6	0.8	0.9	0.9									4	4	3	4	4	4	5	4	5	4
2128	19	1	2	2	1	1	0	4	3	0	0	0	0	0	80	1.81	24.4	2	2	3.2	2.4	5	5	1.6	3.6	4	4	4	2	3	2									3	4	3	4	4	4	4	4	3	4
2131	20	1	2	2	2	1	0	5	3	0	1	0	0	1	80	1.87	22.9	2	2	1.6	1.6	3.2	1.5	1.6	1.2	0.4	1.4	2.8	0.9	1.5	1.2									4	4	4	4	5	5	4	4	4	3
2132	24	1	2	2	2	1	0	3	2	1	0	0	0	0	67	1.8	20.7	2	3	1.5	0.3	0.3	0.1	0.3	0.3	0.1	0.3	0.3	0.5	0.3	0.9									4	3	3	4	5	5	5	3	4	5
2132	19	1	2	2	2	1	0	4	3	0	0	1	0	0	70	1.87	20	2	3	2.4	1.5	3.5	0.4	2.4	2.4	1.2	2.4	2.8	1.2	1.2	1.5									4	4	3	4	4	4	4	4	3	3
2133	19	1	2	2	2	1	0	3	2	1	1	0	0	0	70	1.8	21.6	2	2	2	3.6	2.5	0.5	1.5	1.5	1.5	2	1	2	2	1.5									4	4	3	3	3	3	3	3	2	3
2134	21	1	2	2	2	1	0	4	3	1	0	1	0	1	65	1.77	20.7	2	3	1.6	1.8	2.1	0.2	1.6	1.5	1.2	1.4	3.2	0.5	1.5	2.4									4	4	4	3	5	5	5	4	3	4
2134	19	1	2	2	2	1	0	5	4	0	0	0	0	0	95	1.84	28.1	3	3	3.2	0.6	0.6	0.2	1.5	1	1.5	3	1.2	1.2	4	1.5									4	4	5	4	5	4	4	4	4	3
2135	18	1	2	2	1	1	0	3	3	1	0	0	0	1	60	1.7	20.8	2	3	2	0.3	0.8	0.3	0.3	0.4	0.2	0.3	0.3	0.4	0.3	0.3									4	4	3	3	3	4	3	3	4	2
2135	20	1	2	2	2	1	0	3	3	1	1	0	0	1	85	1.87	24.3	2	2	3	2	0.1	2.5	1	0.3	3	0.3	1.5	2.5	0.1	1.5									2	1	3	4	3	4	2	4	2	3
2137	18	1	2	2	1	1	0	3	2	1	1	0	0	0	78	1.78	24.6	2	3	1.2	1	0.2	0.8	1	0.9	0.6	1.5	0.1	2.1	1.4	1									5	5	4	4	5	5	3	4	3	3
2137	19	1	2	2	2	1	0	4	3	0	0	0	0	0	70	1.78	22.1	2	4	2	0.6	1.6	0.1	1.2	1.6	1.2	0.4	0.1	0.5	0.3	1.8									3	5	3	4	5	5	5	5	3	3
2139	22	1	2	2	2	1	0	4	2	0	0	0	0	0	77	1.76	24.9	2	3	1.8	1.4	1.8	0.8	2.1	3.2	1.5	2.8	2.1	1.5	1.4	1.4									3	4	4	3	3	3	3	3	3	3
2139	18	1	2	2	1	1	0	3	2	0	0	0	0	0	70	1.69	24.5	2	3	1.6	0.8	2.8	1.8	1.2	0.8	1.8	1.6	1.2	1.5	1.5	1.8									4	4	3	4	4	4	3	3	3	4
2140	19	1	2	2	1	1	0	5	2	0	0	0	0	0	64	1.84	18.9	2	3	1.5	1.5	3.2	3.2	1.5	2.4	1.8	1.2	3	0.4	0.5	1.6									5	4	3	4	3	4	4	3	5	4
2140	21	1	2	2	2	1	0	2	1	1	0	0	0	1	90	1.84	26.6	3	2	2.8	2.8	1.2	2.1	2.8	2.4	2.1	2.5	2.8	3.5	2	2.8									4	4	2	1	3	4	2	3	2	2
2141	19	1	2	2	1	1	0	3	2	0	0	0	0	0	69	1.85	20.2	2	2	1.2	2.1	3.2	2.4	1.4	2.8	1.8	1.5	1.2	1.5	0.8	1.5									4	5	4	4	3	4	3	5	4	1
2141	20	1	2	1	2	1	0	4	1	1	0	1	1	1	74	1.64	27.5	3	1	1.5	1.2	2.8	3.6	1.5	4	1.8	0.3	3.2	0.6	0.3	2									4	4	2	3	4	4	4	4	3	2
2142	23	1	2	1	2	1	0	4	3	0	0	0	0	0	67	1.75	21.9	2	3	0.8	1.5	2.8	0.1	0.9	1.6	0.9	1.5	0.3	1.2	0.8	0.9									4	5	4	3	4	5	3	3	4	4
2142	19	1	2	2	2	1	0	4	3	0	1	0	0	0	70	1.79	21.8	2	3	2.8	0.9	2.8	1.8	1.8	2.8	2.4	2.4	2.1	2.4	1.4	2.1									4	4	5	3	3	4	3	4	3	2
2143	24	1	2	1	3	1	0	3	4	1	0	1	0	0	80	1.75	26.1	3	1	0.9	2.1	1	1	2.4	2.1	0.4	0.3	0.3	1.2	1.5	2.7									4	3	3	3	3	3	3	3	3	1
2143	18	1	2	2	1	1	0	3	2	0	0	0	0	0	78	1.85	22.8	2	2	3.2	1	2.8	2.8	2.1	2.1	1.6	4	1.5	0.4	1.5	1									4	5	3	3	4	5	4	5	3	3
2144	18	1	2	1	1	1	0	3	4	0	0	0	0	1	66	1.7	22.8	2	3	1.4	1.8	2.8	0.1	2	1.2	3.2	1	1.6	2.1	1	1.6									5	4	3	3	4	4	4	5	4	3
2144	18	1	2	2	1	1	0	3	2	0	0	0	0	0	75	1.8	23.1	2	3	1.4	1	1.8	1	1.4	2.4	2.1	2.8	1.8	2	1.8	2.1									4	4	3	3	4	4	3	4	3	3
2145	22	1	2	2	3	1	0	4	2	0	1	0	0	0	86	1.9	23.8	2	2	1	0.3	1.5	0.4	1.5	2.4	2	1	2.4	0.2	1.4	2									5	5	5	5	5	5	5	5	5	2
2146	21	1	2	1	1	1	0	2	1	0	0	0	0	0	52	1.8	16	1	1	0.4	0.8	0.4	0.2	0.6	0.1	0.4	0.8	0.8	0.5	0.8	0.8									4	3	4	4	3	5	3	3	4	4
2148	20	1	2	1	2	1	0	2	2	0	0	0	0	0	77	1.82	23.2	2	2	1.5	1.5	2.8	0.3	1.6	2.8	1	0.9	3.6	1.5	1.5	1.5									4	4	3	5	4	3	3	4	4	4
2148	21	1	2	2	3	1	0	3	2	0	1	0	0	0	100	1.92	27.1	3	3	2	2	3.2	2	1	2	1.5	1.6	2	0.8	2	0.6									4	3	3	3	3	3	3	3	4	3
2150	25	1	2	1	5	1	1	4	3	1	0	1	1	0	80	1.72	27	3	3	1.5	0.9	3.6	2.4	1.8	3.6	3.2	2	2.1	2	1.8	2.1									4	4	4	2	3	3	3	3	3	3
2152	23	1	2	1	4	1	0	5	3	0	0	0	1	1	60	1.65	22	2	3	1	0.2	2.8	1.4	1	0.2	2.4	3.2	0.1	1.5	0.6	0.8									4	4	4	4	4	5	3	4	3	4
2154	22	1	2	1	3	1	0	4	3	1	0	0	0	0	73	1.79	22.8	2	1	0.7	2	2.8	0.4	1	2.7	0.9	4	2	1.2	0.7	0.8									4	5	4	5	3	5	3	4	5	3
2155	20	1	2	1	2	1	0	5	3	0	0	0	1	1	77	1.73	25.7	3	3	1.6	1.4	4	2.4	1.4	4	2.4	1	2	2.5	1.6	1.4									5	5	5	3	5	5	5	5	5	5
2156	21	1	2	1	2	1	0	5	2	0	0	0	0	0	57	1.7	19.7	2	3	3.2	2.4	3	2.1	1.4	3.2	1.2	3.2	2.4	2.8	1.5	2.8									5	4	5	2	5	5	4	5	5	3
2157	21	1	2	1	4	1	1	3	4	0	0	0	0	0	59	1.69	20.7	2	3	1	1.5	0.3	0.2	2	0.1	0.3	0.4	0.4	2	0.5	3									5	5	5	3	3	5	3	5	5	3
2159	19	1	2	2	3	1	0	4	3	0	0	0	0	0	67	1.71	22.9	2	4	1.8	1.4	1.2	0.1	1.6	0.8	1	1.4	3.2	2.4	1.8	1.4									4	4	4	4	4	5	4	4	4	4
2160	23	1	2	2	3	1	0	3	3	0	0	0	0	0	67	1.7	23.2	2	4	0.3	0.2	0.2	0.1	0.2	0.1	0.1	0.3	0.1	0.2	0.3	0.2									5	5	5	5	5	5	5	5	5	5
2163	18	1	2	2	1	1	0	3	2	1	0	0	0	0	72	1.81	22	2	2	0.9	2.4	4	0.2	1.8	0.4	2.1	2.7	2.1	2.4	0.5	0.3									4	4	5	4	4	4	3	3	4	4
2163	23	1	2	2	3	0	1	4	3	0	1	0	0	0	74	1.82	22.3	2	2	1.6	1.2	1.6	0.8	1.6	3.2	0.5	2	1.5	2.5	1.6	1.5									3	4	4	4	5	5	5	5	4	4
2164	20	1	2	1	2	1	0	3	2	0	0	0	0	0	66	1.8	20.4	2	1	1	1	2	1.5	1.5	2	1.5	1.5	1.5	1.5	1.5	1.5									4	4	4	4	4	4	1	4	4	3
2165	21	1	2	1	2	1	0	4	4	0	0	0	0	0	80	1.74	26.4	3	1	1	1.5	2.4	2.4	1.6	2.8	1.5	1.5	3.2	1.5	1.2	1									4	4	3	3	3	3	2	3	3	2
2166	23	1	2	1	3	1	0	3	2	1	0	1	0	0	85	1.86	24.6	2	1	1.8	1	1.2	0.2	1	2	1	0.6	0.3	0.3	0.2	1.5									3	4	2	3	3	4	4	4	4	1
2167	27	1	2	1	4	1	0	5	1	1	0	1	1	1	85	1.78	26.8	3	1	4	3	3	4	4	4	4	4	2.8	4	1	4									3	2	2	4	3	2	3	5	4	1
2170	22	1	2	1	2	1	0	3	2	0	1	0	0	1	65	1.71	22.2	2	2	4	3	5	3	2	5	4	3	4	4	3	3									4	4	3	3	3	4	2	3	3	3
2171	19	1	2	2	3	1	0	3	4	0	0	0	0	0	120	1.8	37	4	1	2	2.5	1.5	0.5	2	1	1	2	2	2	1.5	2									4	4	4	4	4	5	5	5	5	3
2172	23	1	2	1	5	1	0	4	2	1	0	0	0	0	73	1.78	23	2	2	5	1.5	4.5	3.6	2.8	2.1	2	4.5	3	1	3	2.1									4	4	2	3	4	3	1	4	4	3
2173	25	1	2	1	5	1	0	3	3	0	0	0	0	0	68	1.86	19.7	2	4	2.4	2.4	1.2	1.5	2.8	2.4	1.5	3.2	2	2	2	2.4									4	4	4	4	4	4	4	4	4	5
2174	31	1	2	1	5	1	0	3	3	0	0	0	0	1	63	1.81	19.2	2	3	1.8	1.8	4	1.2	1.8	3.6	0.5	3.6	3.2	3	3.2	1.6									3	5	4	3	4	5	5	5	2	2
2175	27	1	2	1	3	1	0	3	2	0	0	0	0	0	89	1.79	27.8	3	2	1.4	0.9	4	3	4	0.1	4	5	4	5	2	2									4	4	4	4	4	3	1	3	3	3
2176	23	1	2	1	5	0	0	3	3	0	0	0	0	1	63	1.74	20.8	2	4	0.5	0.5	2	0.5	0.5	2	0.5	1	0.5	2.5	2.5	0.5									5	5	4	4	5	5	5	5	5	5
2177	22	1	2	1	4	1	0	4	3	0	1	0	0	0	71	1.74	23.5	2	3	3.2	2	5	2.4	1.5	4.5	2.4	2.4	5	1.8	1.8	2.4									4	4	4	2	4	4	3	5	5	4
2179	26	1	2	1	5	1	0	4	2	0	0	0	0	0	65	1.75	21.2	2	4	1.2	2.8	2.4	0.4	1.6	0.4	0.4	2	1.5	1.6	1.5	1.6									4	4	3	4	3	4	3	5	4	4
2180	24	1	2	1	5	1	0	5	4	0	0	0	0	0	75	1.83	22.4	2	3	3.2	3.2	5	3.6	2.7	2.8	3.6	5	3.2	0.5	3.2	4									3	3	2	4	4	4	4	4	4	2
2186	21	1	2	3	4	1	0	4	3	0	0	0	0	0	72	1.78	22.7	2	4	1.8	2.4	3.6	0.2	1.6	2.4	0.3	2.4	2.1	0.4	1.8	1.4									5	5	5	5	5	5	5	5	5	4
2187	22	1	2	3	4	1	0	4	3	0	0	0	0	0	70	1.8	21.6	2	3	1.8	1	1.6	1.2	1.2	2.4	1	2	1.2	1.5	0.8	1.2									4	4	4	4	5	5	5	5	5	3
2187	21	1	2	3	4	1	0	4	2	0	0	0	0	0	60	1.74	19.8	2	4	1.5	1	2	1.5	1	1.5	1	1.5	1.5	2.5	2	1.5									4	4	4	5	5	5	5	4	3	5
2188	22	1	2	3	4	1	0	2	2	0	0	0	0	0	69	1.72	23.3	2	2	0.9	0.9	0.8	1.5	0.9	0.9	1.5	0.9	0.8	1.2	0.9	0.9									4	5	4	4	4	4	3	4	3	2
2192	21	1	2	3	4	1	0	3	2	1	0	1	0	0	59	1.71	20.2	2	4	1.8	1.4	2.4	0.6	2.4	2.8	1.8	1.4	3.2	1.5	1.5	2.7									3	3	3	4	3	5	5	5	4	2
2193	20	1	2	3	4	1	0	5	3	0	0	0	0	0	61	1.8	18.8	2	3	1.4	0.9	1.5	0.1	0.6	1.5	0.3	0.3	0.9	0.5	0.4	1.2									4	5	5	4	5	5	5	5	5	5
2194	21	1	2	3	4	1	0	4	3	0	0	0	0	0	77	1.77	24.6	2	3	1.6	1.6	2.4	2.4	1.8	2.4	0.8	1.8	2.4	1.6	2	2.1									5	5	4	4	4	5	3	4	4	4
2196	20	1	2	3	3	1	0	4	2	1	0	1	0	0	68	1.75	22.2	2	1	4	4	5	4	4	0.3	4	5	0.4	4	1	3									2	4	3	4	3	3	4	3	3	2
2199	21	1	2	3	4	1	1	2	2	1	0	0	0	0	62.2	1.75	20.3	2	3	2.8	0.6	4	3.5	1.5	4	4	2.8	0.2	0.4	0.4	0.3									4	5	3	4	4	4	5	4	3	2
2200	21	1	2	3	4	1	0	3	2	1	0	1	0	0	70	1.81	21.4	2	3	4	2.1	4	4	1.8	3.6	4	4	4	1.8	1.8	2									3	2	3	3	3	4	4	4	4	3
2205	24	1	2	3	5	1	0	4	3	0	0	0	0	0	83	1.84	24.5	2	3	2.4	1	2.4	0.9	2.1	2.4	1.8	2.4	2.8	1.2	2.5	2.1									3	4	4	4	4	4	4	4	2	4
2206	21	1	2	3	4	1	0	2	1	1	0	0	0	0	94	1.8	29	3	3	2	2.8	2.4	2.8	3.6	2.8	2.8	2	2.8	4	1.8	3.2									3	4	3	3	4	3	3	4	3	2
2207	23	1	2	3	3	1	0	4	2	0	0	0	1	1	75	1.69	26.3	3	2	3.2	3	5	4	5	5	4	5	5	1	1.5	1									3	3	3	3	3	2	2	3	4	4
2209	20	1	2	3	3	0	0	4	2	0	0	0	1	0	79	1.7	27.3	3	2	4	5	1.8	5	4.5	1.8	2	4	2	5	4.5	4.5									3	3	2	3	3	1	3	3	2	3
2210	21	1	2	3	3	1	0	4	1	0	0	0	0	0	64	1.8	19.8	2	3	2.4	0.6	3.5	2.8	1.8	2.8	0.9	2.4	1.2	1.2	1.6	0.6									3	3	3	4	4	4	5	4	4	3
2217	20	1	2	3	3	1	0	4	2	0	0	0	0	0	80	1.82	24.2	2	3	1.5	2	1.8	1.5	2	1	1	2	2	2.5	1.5	2									4	4	3	3	3	3	2	4	4	3
2221	21	1	2	3	3	1	0	4	3	0	0	0	0	0	58	1.75	18.9	2	3	1.5	1.5	1.5	1	1.5	1.5	1.5	1.5	1.5	2	2	1.5									4	4	4	4	4	4	4	3	3	4
2222	19	1	2	3	3	1	0	5	3	0	0	0	0	0	60	1.8	18.5	2	3	1.5	1.5	1.5	1.5	1.5	1.5	1	1.5	1.5	0.5	1.5	1.5									5	5	5	5	4	5	5	4	4	2
2223	19	1	2	1	2	1	0	4	3	0	0	0	0	1	65	1.82	19.6	2	3	1.2	1.8	2.4	1.8	3.2	2.4	2.4	1.8	2.4	2	2.4	1.8									5	4	3	2	4	2	3	3	4	2
2224	20	1	2	3	3	1	0	4	3	0	0	0	0	0	64	1.68	22.7	2	3	0.6	0.3	0.9	0.6	1	2	1.8	1.2	0.3	0.5	1	0.3									4	5	4	4	4	4	4	5	4	3
2226	21	1	2	2	1	1	0	3	3	0	0	1	0	0	90	1.86	26	3	2	1.5	1.5	2	1	1.5	1	1.5	1.5	1.5	2	1.5	1.5									5	4	3	4	5	4	3	4	4	5
2227	21	1	2	1	5	1	0	4	4	0	0	0	0	0	75	1.72	25.4	3	2	1	1	2	0.5	1	2	1	1	2	0.5	1	1									1	2	2	2	4	4	3	3	3	4
2228	27	1	2	1	5	1	0	5	3	0	0	0	0	0	68	1.8	21	2	3	2	1.5	2	0.5	1.5	2	0.5	2	1.5	1.5	2	1.5									4	5	4	3	4	5	3	4	3	3
2229	25	1	2	1	5	1	0	4	3	0	0	1	1	1	80	1.74	26.4	3	3	1.8	1.4	0.8	0.4	1.8	1.2	0.4	1.2	0.4	1.6	0.9	1.2									4	4	4	3	3	5	3	4	4	3
2231	21	1	2	2	2	1	0	3	2	1	0	0	0	0	63	1.7	21.8	2	2	1.5	1.5	1.5	0.5	1.5	1.5	0.5	1.5	1.5	2.5	1.5	1.5									5	3	2	2	4	5	3	5	1	2
2235	20	1	2	3	1	1	0	5	2	1	0	0	0	0	71	1.69	24.9	2	3	1	1.2	3.5	0.9	0.1	5	2.8	0.2	4.5	0.5	0.5	0.4									4	5	5	4	4	5	4	5	5	3
2237	21	1	2	3	3	1	0	3	3	0	1	0	0	0	70	1.75	22.9	2	3	0.6	1.4	0.3	0.2	1.4	0.6	0.2	1.4	1.5	0.9	1.4	1.4									4	5	4	4	4	5	4	4	5	5
2238	20	1	2	3	3	1	0	2	3	0	0	0	0	0	79	1.7	27.3	3	3	2	2	2	1	2	1.5	1.5	2	2	2	2	2									3	3	3	4	3	4	4	5	5	3
2240	20	1	2	3	1	1	0	4	2	0	1	1	0	1	82	1.85	24	2	4	1.6	0.8	3.2	1.6	2	4	1.2	1.6	3.2	3.2	1.8	2									5	5	5	4	5	5	5	5	5	2
2241	24	1	2	3	4	1	0	3	4	0	0	0	0	0	80	1.85	23.4	2	4	0.8	1.6	3.2	2.4	2	3.2	1.8	1.6	3.2	2.4	1.6	1.2									5	5	5	4	5	5	5	5	5	2
2242	20	1	2	3	3	1	0	3	3	1	0	1	0	0	53	1.7	18.3	1	2	1.6	1.6	1.5	0.1	3	0.2	0.1	0.4	0.2	0.5	0.4	0.4									4	4	3	4	2	5	5	5	2	4
2243	21	1	2	3	3	1	0	3	2	0	0	0	1	0	65	1.75	21.2	2	3	0.2	0.2	0.4	0.9	0.2	0.4	0.3	0.3	0.3	0.3	0.2	0.2									4	4	3	3	4	4	3	4	4	3
2244	20	1	2	3	3	1	0	3	2	0	1	0	0	0	79	1.78	24.9	2	3	1	1	2	1.5	1	2	1.5	1	2	1.5	1	1									4	4	4	4	4	4	4	4	4	4
2245	20	1	2	3	3	1	0	4	3	1	0	0	0	0	60	1.7	20.8	2	3	1.5	0.2	2.4	0.5	0.8	0.3	1.5	0.9	1.2	1.2	4	0.5									5	5	3	3	5	5	1	4	3	1
2247	20	1	2	3	3	1	0	5	4	0	0	0	1	1	62	1.69	21.7	2	3	1.6	1.8	4.5	0.1	2	3	0.2	1.8	1.5	1.6	1.5	1.6									4	4	3	4	4	4	2	3	4	1
2249	25	1	2	1	1	1	1	4	4	0	0	0	0	0	70	1.7	24.2	2	2	0.3	0.9	2	0.8	1	0.8	0.2	1.6	0.6	0.4	0.3	1.5									5	5	4	3	4	4	4	4	4	4
2250	23	1	2	1	4	1	0	5	3	1	0	1	1	1	67	1.72	22.6	2	2	1.5	1.5	1.5	1.6	1.5	1.5	1.6	1.5	1.2	3.6	1.8	1.8									5	5	5	4	4	4	3	4	4	3
2251	22	1	2	1	1	1	0	3	1	0	0	0	0	0	80	1.8	24.7	2	1	1.4	3.2	0.5	2.1	2	3.6	0.6	1.2	2.4	1.2	2.7	4									4	4	2	5	4	5	5	4	5	4
2252	24	1	2	1	4	1	0	3	2	0	0	0	0	0	90	1.7	31.1	4	2	1.5	2	1.5	0.5	1.5	1	0.5	2.5	2	1.5	1.5	2									5	5	4	4	4	5	4	5	5	4
2253	19	1	2	1	2	1	0	1	3	1	0	1	0	0	77	1.8	23.8	2	4	1.5	1.5	1.5	1.5	1.5	1.5	1.5	1.5	1.5	1.5	1.5	1.5									3	3	3	3	3	3	3	3	3	1
2255	20	1	2	1	4	1	0	3	3	0	0	0	0	0	87	1.8	26.9	3	4	2.8	2.4	2.4	0.9	2.4	2.8	1.5	3	3.2	2	1	1.8									4	5	5	4	3	4	4	4	2	2
2256	20	1	2	1	3	1	0	5	3	1	1	1	1	1	61	1.83	18.2	1	2	4	2	3.6	1.6	4	3.2	4	3.6	4	0.8	2.5	1.8									3	4	4	4	4	3	3	4	3	2
2258	18	1	2	1	1	1	0	5	3	0	1	0	0	0	94	1.73	31.4	4	2	1.6	3	2.1	2.8	3.6	3.2	3.2	2.8	2.7	2.7	1.6	4									4	5	4	4	4	3	5	5	4	3
2259	20	1	2	1	1	1	1	4	3	0	0	0	1	1	77	1.74	25.4	3	4	1	1	2	1.5	1	0.5	1.5	1.5	1.5	1.5	1	1									4	4	4	2	4	5	5	3	3	3
2261	21	1	2	1	3	0	0	4	2	0	1	0	0	0	85	1.81	25.9	3	2	3.5	1.8	1.8	0.1	4	1.5	3.2	5	3.6	3.5	1.6	1.8									4	3	2	3	2	2	1	5	2	4
2262	32	1	2	1	4	0	1	5	3	1	1	1	1	1	70	1.7	24.2	2	1	1	1	2.5	0.5	2.5	1	1	2	2	2.5	2	1									3	3	3	2	3	4	2	3	2	2
2263	25	1	2	3	5	1	0	4	3	0	0	0	0	1	72	1.71	24.6	2	3	0.5	1	2.4	1.5	1	3.6	1.6	0.4	2.8	2	1.2	1									4	4	4	4	4	4	4	4	4	4
2264	22	1	2	3	5	1	0	3	2	0	0	0	1	0	75	1.83	22.4	2	2	2.8	0.4	2.8	2	2.8	2.8	1.5	2	1	1.5	2	2									4	4	4	3	4	3	4	3	4	4
2269	18	1	2	3	1	1	0	4	2	0	0	0	0	0	85	1.86	24.6	2	2	1.5	0.3	0.3	1.5	1.5	1.5	1.5	1.5	1.5	1.5	1.5	1.5									3	2	3	2	3	4	3	4	3	1
2270	19	1	2	3	1	1	0	4	2	0	0	1	0	0	73	1.81	22.3	2	4	3.2	3.2	3.6	5	3.2	4	4	2	5	2	2.4	1.8									4	4	3	4	4	2	3	4	3	4
2271	18	1	2	3	1	1	0	3	3	1	0	0	0	0	66	1.78	20.8	2	2	3.2	3.2	3.6	2.4	2.4	2.8	2.1	4	3.6	3.6	2.7	1.8									4	4	3	4	3	3	3	3	4	4
2272	21	1	2	3	1	1	0	3	2	1	0	1	0	0	73	1.77	23.3	2	3	2.4	1.8	2.4	0.3	1.8	4	1.2	2.4	1.8	1.2	2.4	0.6									3	3	2	3	2	5	2	5	4	2
2273	19	1	2	2	2	1	0	4	3	0	0	0	0	0	65	1.69	22.8	2	2	3.2	2.1	3.2	1.8	2.4	1.4	2.1	2.8	2.8	2.4	1.5	2.1									3	3	4	3	4	3	3	5	3	2
2274	25	1	2	1	4	1	1	2	3	0	0	0	0	0	64	1.74	21.1	2	3	2.1	2.1	2.8	0.2	3	1.2	1.8	2.1	3.2	0.4	0.6	1.8									3	4	3	4	4	4	4	4	4	3
2275	22	1	2	1	4	1	0	2	3	0	1	0	0	0	70	1.9	19.4	2	3	3.2	1.5	2	0.8	1.5	1	1	1	2	1.6	1.2	1.5									4	3	5	3	4	4	2	3	3	2
2276	20	1	2	2	2	1	0	4	3	1	1	0	0	1	72	1.85	21	2	3	2.1	2.4	2.4	1.8	2.1	2.8	2.4	1.4	2.8	2.1	0.8	1.6									4	4	3	3	3	4	4	4	4	2
2277	22	1	2	3	4	1	0	4	3	1	0	1	0	0	72	1.7	24.9	2	3	1.8	1.8	2.4	0.1	1.5	1.5	0.9	1	1.5	0.4	2	1.5									2	5	3	3	3	3	4	3	2	3
2280	26	1	2	1	1	1	0	3	3	0	0	0	0	0	70	1.72	23.7	2	3	1.4	2.1	2	1.8	1.8	2.4	1.2	2.1	0.8	1.8	1.2	1.6									5	5	3	3	5	5	5	5	5	4
2282	21	1	2	2	1	1	0	3	2	1	0	1	0	1	75	1.71	25.6	3	1	1	1.6	3	0.2	1	2.4	1.5	1.5	1.5	0.8	1.5	1									4	5	2	3	3	4	4	4	3	3
2283	20	1	2	2	1	1	0	3	2	1	0	0	0	0	60	1.69	21	2	2	1.5	0.4	0.3	0.2	1.5	0.3	0.2	0.4	0.9	0.4	2	0.4									4	3	4	4	4	4	4	2	4	3
2284	20	1	2	2	1	1	0	4	3	0	0	0	0	0	69	1.75	22.5	2	2	1.2	1.6	2.4	0.3	1.2	1.2	0.9	1.2	1.2	1.5	0.9	1.2									3	5	4	5	4	4	3	4	4	4
2285	19	1	2	3	1	1	0	4	3	0	0	0	0	1	65	1.75	21.2	2	3	2.8	0.9	2	1.2	1	0.9	1.2	1.5	0.9	0.9	1.5	0.6									3	4	3	3	4	3	2	4	3	4
2287	21	1	2	1	3	1	0	2	3	1	0	0	0	1	60	1.76	19.4	2	2	2.1	2.4	3.2	3.2	1.8	0.8	3.2	1.8	3.6	2	2	2									3	4	4	4	3	3	2	2	4	4
2288	21	1	2	1	4	1	0	4	3	0	0	0	0	0	66	1.78	20.8	2	3	1.8	1.2	1.5	1.5	1	0.9	1.5	1.6	2	2	1.5	1									4	4	4	3	3	4	4	3	3	2
2290	22	1	2	1	4	1	0	5	2	0	0	0	0	0	70	1.77	22.3	2	2	1.5	1.5	1.5	1.5	1	1.5	1	2	1.5	2	1.5	1.5									4	4	3	3	4	4	3	3	3	4
2291	21	1	2	1	4	1	1	3	2	1	0	1	1	1	59	1.81	18	1	1	1.5	1.5	1.5	1.5	1	1.5	1.5	1.5	1.5	1.5	1.5	1									3	3	3	3	3	4	3	3	3	3
2292	20	1	2	2	2	1	0	3	2	0	0	1	0	0	66	1.72	22.3	2	3	0.8	1.2	1.6	1.2	0.8	1.2	0.2	1.2	0.6	0.4	0.3	0.8									5	4	4	3	4	5	3	4	4	4
2292	22	1	2	1	4	1	1	4	2	1	0	1	0	1	70	1.7	24.2	2	2	1.4	1.6	3.6	0.8	1.4	1.6	1.8	1.2	2.8	1.8	1.6	2.1									3	3	3	3	3	4	3	3	3	4
2293	24	1	2	1	2	0	0	2	3	1	0	0	0	0	68	1.74	22.5	2	1	1	3	3.6	4	2.1	3	3	0.3	3	1.5	0.8	3									4	2	1	2	2	3	1	2	3	1
2294	26	1	2	1	5	1	0	4	4	0	0	0	0	0	76	1.8	23.5	2	3	1.5	1	2.8	0.8	1	1.8	1.2	1	4	1	1	1									4	4	2	4	3	4	3	4	4	4
2295	31	1	2	1	4	0	1	5	3	0	0	0	0	0	65	1.71	22.2	2	2	1.5	1.5	1.5	0.5	1.5	1.5	0.5	1.5	1.5	2.5	1.5	1.5									4	5	4	4	5	5	5	5	4	5
2297	24	1	2	3	1	1	0	4	2	0	0	0	0	0	50	1.68	17.7	1	3	0.8	0.6	2	0.2	1.2	0.2	0.4	1.5	1.8	1.6	3.2	1.5									3	4	3	4	4	5	4	3	4	4
2298	24	1	2	3	1	1	1	3	3	0	1	0	0	0	62	1.6	24.2	2	3	1	1.5	1.5	1	1	2	1.5	2	1.5	2	1.5	1.5									5	5	4	3	4	4	3	3	3	3
2300	18	1	2	3	1	1	0	4	3	0	0	1	0	0	75	1.79	23.4	2	4	4	4	1.5	0.2	3.2	1.5	1.2	2	2.4	2.4	0.3	2.4									4	4	3	3	4	3	3	4	4	3
2301	19	1	2	2	1	1	0	4	2	0	0	0	0	1	67	1.73	22.4	2	2	1.6	1.8	3.2	3.2	1.5	1.8	2.4	2.1	0.2	1	1.5	2.8									4	4	3	3	3	4	3	3	4	3
2427	18	2	2	3	1	1	0	3	3	0	0	1	0	0	54	1.6	21.1	2	3													5	2	1	3	1	3	1	3	3	3	2	3	3	2	3	4	2	4
2428	18	2	2	3	1	1	0	3	2	0	0	0	0	0	51	1.66	18.5	2	2													4	1	1	2	1	4	2	2	4	3	3	3	3	4	4	4	4	2
2431	29	2	2	3	4	1	0	3	3	0	0	0	0	1	58	1.75	18.9	2	4													4	1	3	3	1	1	2	2	3	3	3	4	3	4	3	4	3	5
2432	21	2	2	3	4	1	0	4	3	0	0	0	1	0	60	1.56	24.7	2	2													4	1	4	3	3	2	3	5	4	5	3	2	4	4	3	4	3	2
2433	21	2	2	3	4	1	0	3	3	0	0	0	0	0	74	1.6	28.9	3	2													3	1	5	3	6	4	3	4	3	3	4	3	4	3	3	4	4	4
2434	20	2	2	3	4	1	0	4	4	1	1	1	0	0	57	1.68	20.2	2	2													6	3	6	5	4	2	5	5	3	4	4	4	5	4	4	4	2	3
2436	21	2	2	3	4	1	0	3	3	1	0	0	0	1	72	1.76	23.2	2	1													6	2	3	4	4	2	2	5	4	3	2	4	3	3	4	4	3	4
2437	21	2	2	3	4	1	1	3	3	1	0	1	1	0	75	1.68	26.6	3	3													4	1	4	3	4	4	3	3	4	4	3	4	4	3	3	4	4	2
2438	20	2	2	3	4	1	0	5	3	0	0	0	0	1	48	1.61	18.5	2	3													5	1	4	2	4	1	2	1	4	4	3	4	5	4	4	5	4	4
2440	18	2	2	3	1	1	0	3	2	0	0	1	0	0	59	1.67	21.2	2	3													5	2	3	2	1	5	5	4	4	3	4	4	4	4	5	4	3	4
2441	18	2	2	3	1	1	0	3	3	0	1	0	0	0	59	1.67	21.2	2	1													5	1	4	2	4	3	4	2	5	5	4	3	4	4	4	5	4	2
2442	18	2	2	3	1	1	0	3	2	0	0	0	0	0	47.5	1.66	17.2	2	3													1	1	1	1	1	1	1	1	5	4	4	5	5	5	5	4	4	5
2443	19	2	2	3	1	1	0	3	2	1	0	0	0	0	75	1.64	27.9	3	3													6	6	6	5	5	6	6	6	4	5	3	5	5	3	4	5	3	4
2445	18	2	2	3	1	1	0	3	3	0	0	0	0	0	62	1.6	24.2	2	3													4	3	2	2	3	6	1	3	4	4	3	4	3	4	3	4	3	4
2446	18	2	2	3	1	1	0	3	3	0	0	0	0	0	54	1.6	21.1	2	2													1	1	2	1	1	1	1	3	5	5	4	4	5	5	5	4	4	4
2447	21	2	2	3	4	1	0	4	2	0	0	0	0	0	62	1.78	19.6	2	2													4	2	2	2	1	2	2	2	4	4	4	4	4	4	3	4	3	4
2448	21	2	2	3	4	1	0	4	3	0	0	1	0	0	52	1.56	21.4	2	2													5	1	5	2	2	2	2	2	4	4	3	4	4	4	3	3	3	4
2449	18	2	2	3	1	1	0	3	3	0	0	1	0	0	60	1.69	21	2	2													5	1	4	3	4	3	1	3	4	5	3	4	3	3	4	4	4	3
2449	22	2	2	3	5	1	0	2	1	1	0	0	0	0	46	1.63	17.3	1	4													2	1	1	1	1	1	1	1	3	3	2	4	3	4	5	5	4	4
2450	18	2	2	3	1	1	0	2	2	1	0	1	1	1	49	1.54	20.7	2	2													3	1	3	3	2	1	1	6	4	3	4	4	3	4	3	3	4	5
2450	21	2	2	3	4	1	0	3	3	1	0	0	0	0	50	1.69	17.5	1	1													6	1	3	2	1	1	1	2	3	3	5	4	5	4	3	4	3	3
2451	21	2	2	3	4	1	0	3	2	0	0	1	0	0	50	1.61	19.3	2	3													4	1	1	1	2	3	1	1	3	4	3	4	4	5	3	3	2	4
2451	19	2	2	3	1	1	0	3	3	0	0	0	0	0	55	1.6	21.5	2	4													3	1	2	1	2	2	1	1	5	4	3	4	3	4	4	3	3	2
2452	19	2	2	3	1	1	0	4	2	0	0	1	1	1	66	1.68	23.4	2	3													4	2	5	4	5	5	2	3	4	4	3	3	3	3	3	3	3	2
2452	21	2	2	3	4	1	0	4	3	0	0	0	0	0	58	1.62	22.1	2	3													1	1	1	2	2	1	1	2	3	3	4	5	4	4	3	5	3	4
2453	21	2	2	3	4	1	0	4	3	1	0	0	1	1	79	1.68	28	3	3													6	2	4	5	5	5	1	5	4	4	4	2	4	3	3	4	4	3
2454	18	2	2	3	1	1	0	3	2	1	1	0	0	0	56	1.65	20.6	2	1													5	1	4	3	3	4	2	3	3	4	4	4	4	4	3	4	2	2
2454	18	2	2	3	1	1	0	2	2	1	0	0	0	0	75	1.62	28.6	3	4													3	2	6	5	3	3	6	4	4	5	3	4	3	1	4	5	3	3
2455	18	2	2	3	1	1	0	3	3	0	0	0	0	0	52	1.65	19.1	2	2													2	2	3	2	3	3	2	2	4	5	4	4	4	5	4	4	3	3
2455	21	2	2	3	4	1	0	4	3	1	0	1	0	0	52	1.61	20.1	2	2													4	1	2	2	1	5	1	3	3	3	3	3	3	3	3	4	2	2
2456	22	2	2	3	4	1	0	4	2	0	0	0	0	0	60	1.64	22.3	2	3													3	2	5	5	5	2	3	3	3	3	4	4	3	3	3	4	3	4
2456	18	2	2	3	1	1	0	4	3	0	0	0	0	1	54	1.72	18.3	2	2													3	1	2	2	1	1	1	1	4	4	3	3	3	3	3	4	3	4
2457	23	2	2	3	4	1	0	3	3	0	0	0	0	0	57	1.65	20.9	2	3													5	2	5	4	5	2	4	4	4	4	4	4	3	3	3	4	3	2
2457	18	2	2	3	1	1	0	3	2	1	0	1	0	0	52.5	1.67	18.8	2	3													3	2	2	2	2	2	1	2	4	4	4	4	4	4	3	4	4	3
2459	18	2	2	3	1	1	0	4	3	0	0	1	0	0	58	1.63	21.8	2	1													5	3	3	3	5	5	5	3	4	5	4	5	3	3	3	5	3	2
2460	21	2	2	3	4	1	0	4	2	0	0	1	0	1	49	1.51	21.5	2	2													4	1	5	3	3	3	1	4	3	5	4	4	4	3	3	3	3	4
2460	18	2	2	3	1	1	0	3	2	0	0	0	0	0	61	1.57	24.7	2	1													3	3	4	3	5	5	1	1	3	2	4	3	3	2	3	3	3	2
2461	18	2	2	3	1	1	0	5	3	0	0	0	0	0	55	1.59	21.8	2	3													5	2	4	6	3	2	5	6	3	3	3	3	3	2	3	4	3	3
2461	20	2	2	3	4	1	0	4	2	0	0	1	0	1	80	1.61	30.9	4	3													5	2	4	4	5	5	4	5	4	4	4	4	3	2	3	3	3	4
2462	21	2	2	3	4	1	0	4	3	0	0	0	0	0	52	1.65	19.1	2	2													3	1	3	1	1	1	1	1	4	5	5	4	4	5	3	5	5	4
2462	18	2	2	3	1	1	0	5	2	0	0	0	0	0	50	1.7	17.3	2	2													2	1	1	2	1	1	1	1	4	4	4	4	3	3	3	4	4	4
2463	18	2	2	3	1	1	0	3	3	0	0	0	0	0	64	1.58	25.6	3	3													4	1	3	1	5	6	2	3	4	5	4	3	3	4	4	4	3	3
2463	21	2	2	3	4	1	0	5	3	0	0	0	0	0	53	1.65	19.5	2	3													5	2	3	2	2	6	2	3	3	3	3	4	3	3	3	4	3	4
2464	24	2	2	3	1	1	0	4	2	0	0	0	0	0	65	1.65	23.9	2	1													4	2	3	3	4	3	2	3	3	4	3	4	3	3	3	3	3	4
2464	21	2	2	3	4	1	0	3	2	0	0	0	0	0	56	1.57	22.7	2	3													4	1	3	2	2	1	1	2	5	5	4	4	3	4	2	5	5	4
2465	18	2	2	3	1	1	0	3	2	0	0	0	0	0	41	1.58	16.4	1	1													3	1	2	1	1	1	1	1	4	3	4	4	3	3	3	4	3	2
2465	20	2	2	3	4	1	0	4	3	1	1	0	0	0	48	1.61	18.5	2	4													5	1	2	2	1	1	1	2	5	5	4	4	5	5	3	4	5	4
2466	21	2	2	3	4	1	0	4	2	1	0	1	0	0	55	1.59	21.8	2	3													3	1	2	3	1	4	1	3	3	5	4	3	3	3	5	5	4	2
2466	29	2	2	3	4	1	0	4	3	1	1	1	1	1	80	1.7	27.7	3	3													5	3	3	4	5	2	4	5	4	4	4	4	4	2	3	4	3	2
2467	21	2	2	3	4	1	0	3	2	1	0	1	1	1	75	1.68	26.6	3	2													5	4	5	4	4	4	4	4	3	4	3	4	3	3	3	3	3	2
2467	21	2	2	3	4	1	0	4	2	1	0	1	0	0	53	1.64	19.7	2	3													4	1	2	2	1	1	1	4	4	4	2	4	3	3	3	4	4	2
2468	21	2	2	3	4	1	0	4	4	0	0	0	0	0	65	1.43	31.8	4	2													4	2	3	3	1	4	3	3	3	4	4	4	4	3	3	5	3	4
2468	23	2	2	3	4	1	0	4	2	1	0	0	0	0	57	1.68	20.2	2	2													5	2	5	4	5	6	5	5	3	3	2	4	3	3	1	3	2	2
2469	21	2	2	3	4	1	0	4	3	1	0	0	0	1	61	1.72	20.6	2	1													3	1	2	1	3	3	1	1	3	5	4	3	4	5	3	4	4	4
2470	21	2	2	3	4	1	0	3	1	1	1	1	0	0	50	1.62	19.1	2	2													3	1	1	1	1	1	1	1	4	4	3	4	3	4	3	4	5	4
2472	24	2	2	3	1	1	0	4	3	0	1	0	1	1	75	1.69	26.3	3	3													6	4	5	5	5	6	3	6	4	4	4	3	3	3	3	4	3	2
2473	18	2	2	3	1	1	0	2	3	1	0	0	0	0	53	1.64	19.7	2	3													2	1	2	1	1	1	2	3	4	5	4	4	3	4	5	4	4	4
2475	18	2	2	3	1	1	0	3	3	0	0	0	0	0	52	1.63	19.6	2	2													1	1	4	1	1	6	1	2	3	4	3	3	4	4	5	5	3	4
2476	18	2	2	3	1	1	0	4	3	0	0	0	1	1	81	1.63	30.5	4	2													6	1	3	3	6	6	3	5	4	4	4	5	3	4	4	3	3	2
2478	19	2	2	2	2	1	0	4	3	0	0	0	0	0	70	1.76	22.6	2	2													6	1	1	1	3	2	1	2	3	5	2	4	3	4	4	4	4	3
2479	29	2	2	3	1	1	0	5	3	0	1	0	0	0	76	1.7	26.3	3	2													5	1	6	5	6	2	2	5	3	4	5	4	5	3	2	4	2	4
2480	18	2	2	3	1	1	0	4	2	0	0	0	0	0	59	1.64	21.9	2	2													4	3	5	4	4	5	4	6	3	3	4	3	3	2	3	2	2	4
2482	21	2	2	2	3	1	0	4	2	0	0	1	0	0	53	1.7	18.3	1	3													2	1	2	1	1	2	1	2	4	5	3	3	3	5	3	4	3	4
2482	22	2	2	3	4	1	0	5	2	0	0	1	0	0	68	1.57	27.6	3	3													3	1	5	3	3	4	4	3	4	5	4	4	5	3	3	4	3	4
2483	28	2	2	3	4	1	0	3	3	0	1	1	0	1	59	1.67	21.2	2	2													5	1	1	2	2	4	1	3	3	4	3	4	3	4	2	4	3	2
2484	21	2	2	3	4	1	0	4	2	0	0	0	0	0	52	1.66	18.9	2	3													3	1	2	1	1	1	1	1	4	4	4	4	4	5	5	5	4	4
2484	26	2	2	3	4	1	1	4	3	0	1	1	0	0	60	1.65	22	2	2													3	1	2	1	1	2	1	1	2	4	3	3	3	4	3	4	3	2
2485	21	2	2	3	4	1	0	4	2	1	0	1	0	0	60	1.7	20.8	2	2													3	1	2	1	1	2	2	1	4	4	3	3	4	4	4	4	4	2
2486	21	2	2	3	4	1	0	5	2	0	0	1	0	0	69	1.64	25.7	3	2													4	1	4	1	3	4	2	5	4	4	3	4	3	3	3	4	4	4
2487	18	2	2	3	1	1	0	3	3	0	0	0	0	0	63	1.68	22.3	2	2													5	3	3	5	3	5	3	5	3	2	3	3	4	3	3	4	4	5
2488	18	2	2	1	1	1	0	3	3	0	0	1	1	1	50	1.6	19.5	2	2													3	1	3	3	4	3	1	3	4	3	2	2	3	3	3	4	4	3
2488	18	2	2	3	1	1	0	4	2	0	0	1	0	0	88	1.69	30.8	4	3													6	6	6	6	3	3	5	6	4	2	1	3	2	2	3	4	4	5
2489	19	2	2	1	1	1	0	3	3	1	0	0	0	0	51	1.63	19.2	2	2													2	1	2	2	3	2	1	2	4	4	4	4	4	4	4	4	4	4
2490	18	2	2	1	1	1	0	3	3	0	0	0	0	0	48	1.68	17	2	3													2	1	1	1	1	1	1	1	5	5	3	5	2	5	5	5	5	1
2493	20	2	2	1	1	1	0	3	3	0	0	0	0	0	52	1.56	21.4	2	2													1	1	2	1	1	2	1	1	4	4	4	3	3	4	3	4	3	2
2494	19	2	2	1	2	1	0	3	2	0	0	0	0	0	68	1.68	24.1	2	3													3	3	1	3	3	3	3	3	3	3	3	3	3	3	3	3	3	3
2495	18	2	2	1	1	1	0	5	2	0	0	0	0	0	63	1.64	23.4	2	2													2	1	1	3	1	1	1	4	5	4	4	4	3	2	4	3	4	2
2496	22	2	2	1	4	1	0	5	3	0	1	0	0	0	52	1.6	20.3	2	2													2	1	3	1	3	2	1	1	4	4	5	3	4	4	4	4	4	4
2498	23	2	2	1	4	1	0	3	3	0	1	0	1	1	75	1.63	28.2	3	3													4	1	5	4	5	2	1	3	4	4	3	4	3	4	3	3	2	3
2499	18	2	2	1	1	1	0	5	3	0	0	0	0	0	43	1.62	16.4	1	2													4	1	2	1	1	1	1	2	3	3	4	2	3	3	2	4	3	2
2502	21	2	2	1	1	1	0	4	3	1	1	1	0	0	57	1.65	20.9	2	2													4	4	4	3	4	3	4	4	4	4	4	4	4	4	4	4	4	3
2503	20	2	2	1	1	1	0	3	2	1	0	0	0	0	69	1.67	24.7	2	2													3	2	4	5	1	3	2	3	3	3	2	3	3	2	3	4	3	2
2504	22	2	2	1	4	1	0	3	2	1	0	0	1	0	57	1.62	21.7	2	2													5	4	5	5	5	5	4	5	3	3	3	3	2	2	3	3	2	1
2506	21	2	2	1	4	1	0	4	2	0	0	1	0	0	60	1.6	23.4	2	2													2	1	3	2	1	3	1	2	4	5	3	3	4	4	3	4	3	2
2507	18	2	2	1	1	1	0	2	3	0	0	0	1	1	51	1.66	18.5	2	3													3	1	4	4	1	1	1	1	3	4	4	3	3	3	5	3	3	2
2508	19	2	2	1	1	1	0	5	4	0	0	0	0	0	52	1.62	19.8	2	4													3	2	2	2	2	5	1	1	4	5	4	4	4	5	3	4	4	4
2509	18	2	2	1	1	1	0	3	2	0	0	0	0	0	65	1.7	22.5	2	2													3	2	1	2	5	5	2	2	3	3	3	3	4	3	5	3	4	3
2510	19	2	2	1	1	1	0	5	3	0	0	0	0	0	48	1.6	18.7	2	3													2	1	1	1	1	1	1	1	5	5	4	4	4	5	4	4	4	4
2511	19	2	2	1	1	1	0	3	3	0	0	1	0	0	48	1.57	19.5	2	3													4	1	3	5	1	4	3	4	3	3	3	4	3	2	3	4	3	3
2512	22	2	2	1	4	1	0	4	3	1	0	0	0	0	56	1.67	20.1	2	3													4	2	3	2	2	2	2	3	4	5	3	4	3	4	4	4	4	4
2513	20	2	2	1	3	1	0	3	2	1	0	0	0	0	64.7	1.72	21.9	2	2													2	1	2	5	3	3	2	3	4	4	3	2	3	3	1	2	4	2
2514	27	2	2	1	3	1	0	4	2	0	1	0	0	0	64	1.59	25.3	3	2													6	2	6	3	6	6	1	6	4	5	2	3	3	3	3	4	3	4
2515	23	2	2	1	4	1	0	2	2	1	1	1	0	0	55	1.6	21.5	2	2													6	1	1	1	1	1	1	1	2	3	3	2	2	4	1	2	1	3
2517	20	2	2	1	3	1	0	3	3	0	0	0	0	0	55	1.62	21	2	2													5	1	2	1	2	1	2	3	5	4	3	4	4	4	3	3	4	5
2518	24	2	2	1	3	1	1	4	3	0	0	1	0	0	58	1.61	22.4	2	2													3	1	5	2	2	1	1	3	3	4	3	4	3	3	3	4	4	5
2519	23	2	2	1	1	1	0	4	3	0	1	1	1	0	59	1.65	21.7	2	3													6	2	2	3	6	4	2	1	5	5	5	4	3	3	2	3	2	3
2521	21	2	2	1	4	1	0	5	3	0	1	0	1	0	59	1.69	20.7	2	3													3	1	2	2	5	6	2	5	4	5	5	5	3	5	5	5	4	3
2522	18	2	2	1	1	1	0	4	3	0	0	0	0	0	60	1.64	22.3	2	2													3	2	3	3	3	3	3	3	3	3	3	3	3	3	3	3	3	2
2523	21	2	2	1	1	1	0	4	3	0	0	0	0	0	60	1.61	23.1	2	2													3	1	3	2	2	1	1	1	5	5	4	4	4	4	3	4	4	4
2524	18	2	2	1	1	1	0	5	4	0	0	0	0	0	50	1.64	18.6	2	2													3	1	1	1	1	3	1	1	5	5	3	5	3	5	4	5	4	1
2525	24	1	2	1	4	1	0	4	3	0	0	0	0	0	78	1.78	24.6	2	3	2	1.8	5	0.2	1.6	5	5	1.8	1	0.6	5	1									5	5	4	3	4	5	4	4	5	2
2525	18	2	2	1	1	1	0	5	4	0	0	0	0	0	47	1.55	19.6	2	3													2	2	3	2	2	6	1	1	5	4	4	4	5	4	4	5	5	4
2525	21	2	2	3	4	1	0	4	3	0	0	0	0	0	49	1.71	16.8	1	3													1	1	1	1	1	1	1	1	5	5	4	3	3	5	4	4	5	5
2526	22	2	2	1	4	1	0	5	2	0	0	0	0	0	53	1.7	18.3	1	2													6	4	6	6	5	5	1	6	3	4	3	3	5	3	3	4	2	3
2528	20	2	2	3	3	0	0	3	4	1	0	0	0	0	48	1.68	17	1	2													1	1	1	1	1	1	1	1	4	4	4	4	4	4	3	4	4	4
2529	20	2	2	3	3	1	0	4	3	0	0	1	0	0	66	1.69	23.1	2	2													5	1	5	4	4	6	1	2	3	3	3	3	3	3	2	4	3	4
2530	20	2	2	3	3	1	1	4	2	0	0	1	0	0	65	1.64	24.2	2	2													2	2	3	2	2	3	2	3	4	4	4	4	4	3	3	4	2	4
2531	20	2	2	3	2	1	0	4	2	0	1	0	0	0	56	1.6	21.9	2	3													3	1	2	2	2	3	1	2	4	3	3	3	3	4	2	3	3	2
2532	20	2	2	3	3	1	0	3	2	0	0	0	0	0	46	1.56	18.9	2	3													4	1	1	1	2	3	1	1	4	4	4	3	4	4	4	4	4	5
2533	21	2	2	3	3	1	0	4	3	0	0	0	0	0	65	1.62	24.8	2	3													1	1	2	2	1	3	1	3	4	5	3	3	3	3	3	3	3	3
2534	21	2	2	3	3	1	0	4	3	0	0	0	0	0	55	1.69	19.3	2	2													1	1	1	1	1	1	1	1	4	5	3	3	5	5	4	5	3	3
2535	20	2	2	3	3	1	0	3	3	1	0	0	0	0	60	1.65	22	2	3													5	1	5	3	1	4	2	5	4	3	4	4	3	4	4	4	4	2
2536	25	2	2	3	3	1	0	4	3	0	0	1	0	1	64	1.74	21.1	2	3													3	1	3	2	3	3	1	3	4	4	5	5	4	4	5	4	3	3
2538	24	2	2	3	5	1	0	4	3	0	0	0	0	0	57	1.58	22.8	2	3													5	1	5	3	4	4	1	5	4	4	3	3	3	3	5	4	3	3
2540	20	2	2	3	3	1	0	3	2	1	0	0	0	0	70	1.66	25.4	3	2													4	1	4	3	4	4	4	5	3	4	3	4	4	3	3	3	3	3
2542	21	2	2	3	4	1	0	4	2	0	0	0	0	0	52	1.64	19.3	2	2													1	1	3	2	1	1	1	1	3	3	3	4	3	3	3	4	4	3
2543	20	2	2	3	4	1	0	3	3	1	0	1	0	0	56	1.64	20.8	2	2													4	1	4	1	1	1	1	2	4	5	4	5	3	5	2	3	3	4
2544	21	2	2	3	4	1	0	4	2	1	0	0	0	0	41	1.52	17.7	1	3													3	1	3	3	1	1	1	1	3	4	4	3	3	4	5	4	4	2
2545	21	2	2	3	4	1	0	4	3	0	0	0	0	0	53	1.61	20.4	2	3													4	1	1	1	2	4	1	3	4	4	4	4	4	3	3	4	4	4
2546	22	2	2	3	4	1	0	4	3	1	1	0	0	0	53	1.62	20.2	2	3													6	2	4	5	6	6	4	5	4	5	4	4	4	3	4	4	4	5
2547	22	2	2	3	4	1	0	4	3	1	0	0	0	0	56.5	1.73	18.9	2	3													6	3	6	5	6	6	4	5	4	4	3	3	3	4	4	3	4	3
2548	21	2	2	3	4	1	0	4	3	0	0	1	0	0	55	1.58	22	2	3													6	1	3	2	3	6	3	1	3	5	5	3	3	4	5	4	4	4
2549	21	2	2	3	4	1	0	4	3	0	0	1	0	1	51	1.69	17.9	1	3													5	1	3	2	1	5	1	2	4	5	4	4	5	5	5	5	4	5
2550	22	2	2	3	4	1	0	4	2	0	0	1	0	0	48	1.57	19.5	2	3													5	1	3	2	1	3	1	1	4	5	3	4	3	4	4	5	4	3
2551	21	2	2	3	4	1	1	4	3	0	0	0	0	0	55	1.8	17	1	3													1	1	1	1	1	1	1	1	4	4	4	4	4	5	4	5	4	4
2552	21	2	2	3	4	1	0	4	4	0	1	1	0	0	60	1.7	20.8	2	2													3	1	3	1	1	1	1	2	4	4	4	4	3	4	3	4	2	4
2553	20	2	2	3	3	1	0	4	3	0	0	1	0	0	46	1.51	20.2	2	2													4	2	2	3	3	3	1	1	3	3	4	3	4	3	3	3	3	1
2554	21	2	2	3	3	1	0	4	3	0	0	1	0	0	52	1.63	19.6	2	2													3	1	2	3	1	1	1	1	3	4	4	4	3	3	3	3	2	3
2555	19	2	2	3	3	1	0	4	3	0	0	0	0	0	62	1.61	23.9	2	3													4	3	4	4	4	5	5	4	3	3	4	4	3	3	5	4	2	2
2556	20	2	2	3	3	1	0	5	3	1	0	1	0	0	52	1.58	20.8	2	2													5	2	3	2	3	4	2	4	4	4	4	4	4	3	3	4	2	2
2557	20	2	2	3	3	1	0	2	2	1	0	0	0	0	56	1.61	21.6	2	3													4	2	4	3	3	1	2	3	3	3	4	4	3	3	3	3	2	4
2558	20	2	2	3	3	1	1	3	3	0	0	1	0	0	56	1.64	20.8	2	4													1	1	1	1	1	1	1	1	4	4	5	4	4	5	5	5	4	4
2559	20	2	2	3	3	1	0	3	2	0	0	0	0	0	54	1.7	18.7	2	2													3	3	5	3	4	5	2	1	2	3	3	3	2	3	3	3	2	3
2560	20	2	2	3	3	1	0	4	3	1	0	0	0	0	65	1.7	22.5	2	2													2	3	5	2	4	2	1	1	4	5	4	4	5	3	4	4	5	4
2561	22	2	2	3	3	1	0	4	3	0	0	0	0	0	66	1.68	23.4	2	3													2	1	2	1	3	5	1	3	4	4	4	4	4	4	4	5	3	5
2562	20	2	2	3	3	1	0	4	2	0	0	0	1	1	85	1.63	32	4	2													6	2	6	6	6	5	5	6	4	4	2	4	2	1	4	4	4	1
2563	22	2	2	3	3	1	0	3	3	0	0	1	0	0	43.4	1.56	17.8	1	2													2	1	1	1	3	2	1	3	2	5	4	4	4	4	3	4	2	1
2565	21	2	2	3	3	1	0	3	3	0	0	0	0	0	63	1.7	21.8	2	2													2	1	1	1	1	2	1	1	4	4	4	4	4	4	4	4	4	3
2566	20	2	2	3	3	1	0	3	2	1	0	0	0	0	57	1.63	21.5	2	3													4	2	2	3	4	3	2	4	3	4	3	3	3	3	3	3	3	4
2567	19	2	2	3	1	1	0	4	3	0	0	1	0	0	53	1.68	18.8	2	2													5	1	1	3	3	1	3	3	4	4	4	3	4	3	3	3	2	4
2570	31	2	2	1	1	0	0	4	3	0	1	0	0	1	43	1.47	19.9	2	2													2	1	1	1	2	2	1	2	5	4	3	3	4	5	4	4	3	4
2571	22	2	2	1	1	0	0	3	3	0	1	0	0	0	62	1.69	21.7	2	4													4	1	3	2	3	2	1	1	4	4	4	3	3	4	3	3	3	3
2572	21	2	2	3	5	1	0	4	4	1	0	1	0	0	52	1.62	19.8	2	4													3	1	2	1	1	3	1	1	4	4	5	4	4	4	3	5	3	4
2574	21	2	2	3	4	1	0	3	3	0	0	0	0	0	68	1.7	23.5	2	4													2	1	1	1	4	1	1	1	4	5	5	3	4	5	5	5	3	5
2575	23	2	2	1	5	1	0	4	3	1	0	0	0	0	49	1.59	19.4	2	3													5	2	2	2	4	4	2	3	4	4	4	3	3	3	3	3	3	4
2576	20	2	2	3	3	1	1	2	3	1	0	0	0	0	74	1.65	27.2	3	2													6	3	6	3	6	4	2	4	4	4	4	4	4	2	3	4	3	4
2577	20	2	2	3	3	1	0	3	3	0	0	0	0	0	55	1.65	20.2	2	4													3	1	3	1	3	3	1	1	5	5	5	5	4	4	4	5	4	4
2578	19	2	2	3	3	1	0	5	3	0	0	0	0	0	60	1.65	22	2	4													3	1	2	1	1	1	1	2	4	4	4	4	4	5	5	4	4	4
2579	20	2	2	3	3	1	1	4	3	0	0	0	0	0	54	1.63	20.3	2	3													4	1	3	3	3	5	2	2	3	4	4	4	3	4	4	4	3	2
2580	22	2	2	3	5	1	0	2	2	1	0	1	0	0	52	1.62	19.8	2	4													6	1	1	3	2	6	1	3	4	5	3	3	4	5	2	4	3	2
2581	23	2	2	3	5	1	0	3	2	0	0	1	0	0	52	1.76	16.8	1	3													1	1	1	1	1	1	1	1	5	5	4	4	3	5	5	4	5	5
2582	21	2	2	3	5	1	0	5	3	0	0	0	0	0	55	1.69	19.3	2	2													5	2	5	4	2	5	3	2	4	4	4	4	3	3	4	4	3	3
2583	20	2	2	3	3	1	0	4	3	0	0	0	0	0	60	1.64	22.3	2	4													4	1	1	1	3	3	1	3	4	5	5	3	4	4	4	4	4	4
2585	18	2	2	3	1	1	0	3	2	0	0	0	0	0	54	1.63	20.3	2	2													3	1	1	1	1	1	1	2	4	4	3	4	4	4	4	4	4	4
2586	18	2	2	3	1	1	0	3	3	0	0	0	0	0	50	1.7	17.3	2	2													1	1	1	1	1	1	1	1	5	5	4	5	3	5	3	3	4	4
2588	19	2	2	3	1	1	0	4	3	0	0	0	0	0	69	1.68	24.4	2	3													3	2	2	2	3	3	2	1	4	4	4	4	4	4	4	3	3	5
2589	18	2	2	3	1	1	0	3	2	0	0	0	0	0	54	1.64	20.1	2	2													2	1	3	1	1	4	2	2	4	4	4	5	5	5	4	5	5	5
2589	21	2	2	3	3	1	0	4	2	1	0	1	0	0	52.5	1.58	21	2	3													4	1	3	3	2	1	1	2	3	4	3	3	4	3	3	3	3	3
2591	31	2	2	1	4	1	1	4	2	0	0	0	0	0	54	1.62	20.6	2	2													4	2	2	2	2	4	1	2	3	5	3	3	3	5	3	3	3	4
2592	18	2	2	3	1	1	0	4	2	0	0	0	0	1	54	1.57	21.9	2	3													4	1	1	3	3	1	1	1	4	3	3	4	4	4	4	4	4	4
2598	18	2	2	3	1	1	0	5	3	0	0	0	1	0	60	1.65	22	2	3													4	2	5	3	4	3	2	1	3	4	4	3	3	3	4	4	5	3
2599	20	2	2	3	1	1	0	3	3	0	0	0	1	0	60	1.6	23.4	2	3													5	2	4	3	3	5	3	5	4	4	3	4	3	3	3	4	4	4
2600	18	2	2	3	1	1	0	4	3	0	0	0	0	0	50	1.6	19.5	2	3													2	1	1	1	2	3	2	1	3	4	4	3	4	5	4	4	3	4
2601	18	2	2	3	1	1	0	5	3	0	0	0	0	0	54	1.58	21.6	2	3													2	1	1	1	2	1	1	2	4	5	4	4	4	5	5	4	4	3
2602	20	2	2	3	1	1	0	3	3	0	0	0	0	0	56	1.73	18.7	2	2													1	1	3	2	3	5	1	6	4	5	3	3	3	5	5	3	4	4
2603	18	2	2	3	1	1	0	4	3	0	0	1	0	0	68	1.67	24.4	2	3													5	2	3	3	3	4	4	4	5	5	5	4	5	3	4	4	4	4
2604	18	2	2	3	1	1	0	3	3	0	0	0	0	0	65	1.67	23.3	2	2													3	2	3	2	3	3	1	3	4	4	4	3	3	3	3	3	3	3
2605	18	2	2	3	1	1	0	4	3	0	0	0	0	0	62	1.68	22	2	4													3	1	2	1	1	2	1	2	4	5	5	5	5	4	4	5	4	4
2606	18	2	2	3	1	1	0	3	2	0	0	0	0	0	49	1.66	17.8	2	2													2	1	2	3	1	1	1	1	3	3	3	4	3	4	5	4	3	2
2607	22	2	2	3	3	1	0	4	2	0	0	0	0	1	64	1.62	24.4	2	3													5	1	3	2	4	4	1	2	4	5	4	3	4	3	3	4	4	3
2608	20	2	2	3	3	1	0	4	3	0	0	0	0	0	51	1.61	19.7	2	2													4	1	2	1	1	1	1	3	4	4	4	4	4	4	4	4	4	4
2609	21	2	2	3	3	1	0	4	2	0	0	0	0	0	64	1.67	22.9	2	2													3	1	2	1	1	1	1	1	3	4	4	4	4	4	3	4	4	4
2610	23	2	2	3	2	1	0	3	2	0	1	0	0	0	65	1.75	21.2	2	4													1	1	2	1	1	1	1	1	4	4	4	4	4	5	4	4	3	3
2611	27	2	2	1	1	0	1	4	3	0	1	1	1	1	59	1.67	21.2	2	1													6	3	3	3	5	5	2	6	4	5	4	4	4	3	3	5	2	4
2613	19	1	2	1	1	1	0	3	2	0	0	1	0	0	75	1.8	23.1	2	2	2	2	4	4	2	0.3	4	3	4	2.4	1.5	3									3	4	3	3	3	4	3	4	4	5
2614	29	2	2	1	1	0	0	4	3	1	0	1	1	1	70	1.81	21.4	2	1													6	3	3	3	3	3	3	3	5	5	5	5	5	5	5	5	5	5
2615	20	1	2	1	1	1	0	5	3	0	0	0	0	0	70	1.84	20.7	2	2	0.3	0.2	2	0.5	1	0.3	0.1	0.3	0.3	0.5	0.3	0.3									5	4	4	5	5	5	5	5	3	3
2616	26	2	2	1	1	0	0	4	3	0	1	0	0	0	62	1.66	22.5	2	2													4	2	4	3	3	3	1	4	4	5	4	3	3	3	3	4	3	4
2617	18	1	2	1	1	1	0	3	2	0	0	0	0	0	62	1.75	20.2	2	3	0.1	0.1	0.1	0.2	0.1	0.1	0.2	0.2	0.1	1.2	1	0.2									3	3	3	3	5	5	5	4	3	4
2618	21	2	2	3	3	1	0	4	3	1	0	0	1	1	63	1.6	24.6	2	3													4	1	2	1	5	1	1	5	4	4	3	4	3	4	4	4	4	4
2619	23	2	2	3	3	1	0	5	4	0	1	1	0	0	62	1.64	23.1	2	3													4	1	2	1	3	3	1	2	5	5	5	5	5	5	3	4	4	4
2621	23	2	2	3	4	1	0	5	3	1	0	0	0	0	63	1.7	21.8	2	3													3	1	1	2	3	1	1	4	5	5	5	5	5	5	5	4	4	5
2623	23	2	2	3	3	1	0	3	2	0	1	1	0	1	53	1.65	19.5	2	3													5	1	3	2	6	1	1	3	4	5	4	5	4	3	4	4	4	4
2624	27	2	2	3	3	1	0	5	3	0	0	0	0	0	60	1.64	22.3	2	4													4	2	2	1	3	1	2	1	4	5	3	5	3	5	4	5	5	4
2626	23	2	2	3	4	1	0	3	3	0	0	0	0	0	52	1.71	17.8	1	3													5	1	1	1	1	1	1	2	4	5	3	3	4	4	2	5	3	4
2627	20	2	2	3	2	1	0	4	3	0	0	0	0	0	56	1.6	21.9	2	3													3	1	1	1	1	3	1	2	4	4	4	4	4	4	4	4	4	5
2628	19	2	2	3	2	1	0	5	3	0	0	1	0	0	68	1.55	28.3	3	2													4	4	3	3	4	4	4	5	5	4	4	3	4	5	3	4	5	4
2629	21	2	2	3	4	1	0	4	3	0	0	0	1	0	74	1.68	26.2	3	2													6	1	4	5	3	1	3	5	3	4	4	4	4	3	3	4	4	3
2630	23	2	2	3	4	1	0	5	3	0	0	1	1	1	65	1.66	23.6	2	3													4	1	3	3	6	6	1	4	5	5	4	5	3	4	3	4	3	5
2631	19	2	2	3	2	1	0	5	4	0	1	1	0	0	46	1.67	16.5	1	2													6	1	1	1	1	3	1	1	4	5	4	4	5	3	4	4	4	5
2632	19	2	2	3	2	1	0	5	3	0	0	1	0	0	61	1.68	21.6	2	2													4	1	2	1	2	4	1	3	5	5	4	4	3	5	4	4	4	3
2633	21	2	2	3	5	1	0	3	3	0	0	0	0	0	61	1.69	21.4	2	2													5	1	1	1	1	4	1	1	4	4	4	5	5	5	3	4	4	4
2635	21	2	2	3	2	1	0	3	2	0	0	0	0	0	43	1.65	15.8	1	3													1	1	1	1	1	2	1	1	5	5	4	4	5	5	5	5	5	3
2636	19	2	2	3	2	1	0	3	3	1	0	0	0	0	52	1.54	21.9	2	3													2	1	1	1	1	6	1	1	4	4	3	4	4	4	3	4	4	4
2638	20	2	2	3	3	1	0	5	3	0	0	1	0	1	69	1.68	24.4	2	3													3	2	3	3	3	3	3	1	5	5	5	5	3	5	5	5	3	5
2639	22	2	2	3	5	1	0	4	3	1	0	1	1	1	70	1.71	23.9	2	4													5	2	3	2	6	6	3	5	4	5	4	4	4	4	3	4	5	3
2640	20	2	2	3	4	1	0	4	3	0	0	0	0	0	70	1.75	22.9	2	4													4	1	2	1	2	2	2	2	5	5	4	3	4	4	4	4	4	4
2641	24	2	2	3	4	1	0	4	2	1	0	1	0	0	68	1.74	22.5	2	4													6	6	6	6	6	6	1	6	1	1	2	1	2	1	5	4	2	1
2642	21	2	2	3	4	1	0	4	2	1	0	1	1	1	56	1.63	21.1	2	3													6	4	5	4	5	6	5	5	3	4	3	4	3	3	4	4	4	1
2643	22	2	2	3	4	1	0	5	3	0	0	0	0	0	43	1.53	18.4	1	3													6	1	2	1	1	1	1	2	5	5	4	4	3	5	3	5	3	3
2644	21	2	2	3	4	1	0	4	3	0	0	0	1	1	62	1.72	21	2	2													5	1	2	2	2	6	3	5	4	5	4	3	4	3	4	4	5	4
2645	21	2	2	3	4	1	1	5	3	0	0	0	0	0	78	1.78	24.6	2	3													4	1	2	2	3	4	1	2	4	5	4	3	4	4	3	3	3	5
2646	21	2	2	3	4	1	0	4	3	1	0	0	0	1	60	1.73	20	2	3													4	1	2	1	1	4	1	4	4	4	4	3	4	4	4	4	4	3
2650	22	2	2	1	3	1	0	5	3	0	0	1	0	0	52	1.7	18	1	4													4	1	1	4	2	1	1	1	4	3	4	4	3	3	2	3	5	4
2651	33	2	2	1	5	0	0	4	3	0	1	1	1	1	80	1.7	27.7	3	4													5	1	5	3	5	4	3	5	5	5	4	5	4	2	5	5	5	3
2653	23	2	2	1	4	1	0	4	3	0	0	1	0	0	56	1.7	19.4	2	2													3	3	3	1	1	3	1	3	4	5	3	4	3	4	4	4	4	4
2655	18	2	2	1	1	1	0	3	3	0	0	1	0	0	49	1.59	19.4	2	2													2	1	2	2	3	1	1	2	4	4	4	4	3	3	4	4	4	3
2660	20	2	2	1	4	1	1	5	3	0	0	0	0	0	59	1.59	23.3	2	2													3	1	1	1	1	3	1	1	4	4	4	4	4	4	3	5	4	3
2661	24	2	2	1	4	1	0	2	3	1	0	0	1	0	56	1.66	20.3	2	4													3	3	2	2	4	4	3	4	3	4	3	3	3	3	4	3	3	2
2662	22	2	2	1	4	1	0	5	3	0	1	0	0	1	41	1.62	15.6	1	3													3	3	1	2	3	5	2	2	4	4	4	3	3	3	5	5	3	3
2664	21	2	2	1	4	1	0	3	3	0	0	0	0	0	51	1.61	19.7	2	2													4	1	1	1	2	4	1	2	4	4	4	4	4	4	3	4	3	3
2665	22	2	2	1	4	1	0	4	3	0	1	0	0	0	52	1.51	22.8	2	2													1	1	1	2	5	1	1	2	4	4	4	3	5	3	3	4	4	2
2666	18	2	2	1	1	1	0	5	3	0	0	0	0	0	55	1.65	20.2	2	2													2	2	4	2	3	2	2	3	4	4	2	3	4	3	4	4	4	2
2667	23	2	2	1	4	1	0	3	2	1	0	0	0	0	63	1.65	23.1	2	2													1	1	2	1	1	1	1	1	4	5	5	4	4	5	3	3	3	4
2668	19	2	2	1	1	1	0	5	3	0	0	0	0	1	47	1.61	18.1	2	2													4	1	3	3	3	1	1	1	3	4	3	5	3	3	5	5	4	4
2669	18	2	2	1	1	1	0	4	3	0	0	0	0	0	52	1.62	19.8	2	3													2	1	3	2	1	1	1	2	4	4	5	3	3	3	3	3	3	3
2670	25	2	2	1	4	1	0	4	2	0	0	0	0	0	63	1.72	21.3	2	2													5	1	3	3	2	6	1	3	5	4	3	4	4	4	5	5	5	4
2672	18	2	2	1	1	1	0	4	3	0	0	0	0	0	49	1.68	17.4	2	2													1	1	1	1	1	3	1	1	4	4	5	4	3	5	3	4	4	2
2673	19	2	2	1	1	1	1	4	3	0	1	0	0	0	60	1.6	23.4	2	2													5	1	5	4	4	4	1	4	4	5	3	3	3	2	2	4	4	2
2676	18	2	2	1	1	1	0	4	3	0	0	1	0	0	65	1.78	20.5	2	3													4	1	3	3	3	5	1	3	4	4	3	4	3	3	3	4	3	3
2677	18	2	2	1	1	1	0	4	3	0	1	1	0	0	45	1.65	16.5	2	2													3	1	1	1	1	1	1	1	5	4	2	2	4	4	3	3	4	2
2678	18	2	2	1	1	1	0	3	2	0	1	0	0	0	48	1.58	19.2	2	2													4	1	3	2	2	4	1	2	4	4	4	3	2	3	2	3	3	2
2679	20	2	2	1	3	1	0	3	2	1	0	0	0	0	65	1.63	24.5	2	1													6	3	6	6	5	5	2	6	4	5	3	3	3	2	2	4	3	2
2680	21	2	2	1	3	1	0	4	3	0	0	0	0	1	63	1.7	21.8	2	3													3	1	2	2	1	2	1	1	4	4	4	3	3	3	3	5	4	3
2681	21	2	2	1	3	1	0	3	3	0	0	0	0	0	68	1.73	22.7	2	2													6	4	6	6	6	4	6	6	3	5	5	5	5	2	5	5	5	4
2682	20	2	2	1	3	1	0	4	3	0	1	1	0	1	54	1.67	19.4	2	2													5	1	1	2	4	2	1	2	5	5	3	3	4	3	2	4	4	4
2683	24	2	2	1	4	1	0	3	2	0	0	0	0	0	54	1.64	20.1	2	3													5	1	3	1	1	2	1	2	3	5	3	4	4	4	3	3	2	4
2685	19	2	2	1	1	1	0	3	3	0	0	1	1	1	90	1.69	31.5	4	2													1	3	3	5	6	1	3	3	3	3	3	3	3	2	4	4	5	3
2686	22	2	2	1	2	0	0	3	2	1	1	1	1	1	53	1.6	20.7	2	2													2	4	5	5	4	5	5	4	3	4	3	4	3	3	3	3	3	2
2687	19	2	2	1	3	1	0	4	3	0	0	0	0	0	53	1.71	18.1	2	2													4	3	4	4	4	4	5	5	3	3	3	2	3	3	3	4	5	3
2727	19	2	2	3	1	1	0	3	2	1	0	0	0	0	58	1.7	20.1	2	2													4	1	4	3	1	3	1	3	3	3	4	3	3	3	4	4	2	2
2728	21	2	2	3	4	1	0	4	3	0	0	0	0	0	49	1.6	19.1	2	2													2	1	1	2	1	1	1	1	4	4	5	4	4	4	3	4	4	4
2729	21	2	2	3	4	1	0	4	3	0	0	0	1	1	73	1.71	25	2	2													5	2	4	2	3	4	3	3	4	5	4	4	5	4	3	5	4	3
2730	23	2	2	3	4	1	0	5	3	0	0	0	0	0	70	1.68	24.8	2	2													2	3	3	1	2	1	1	1	4	4	4	4	4	5	4	4	3	4
2731	21	2	2	3	4	1	1	4	3	0	0	0	1	0	58	1.62	22.1	2	4													5	1	4	3	1	6	1	5	4	5	3	4	4	3	5	5	3	3
2732	22	2	2	3	4	1	0	2	3	0	0	1	0	0	53	1.54	22.3	2	2													4	1	3	2	2	3	4	5	3	5	3	4	5	3	4	5	3	4
2733	21	2	2	3	4	1	0	2	3	1	1	1	0	0	58	1.72	19.6	2	3													5	1	3	2	2	2	2	2	3	4	3	3	3	3	4	5	2	1
2734	21	2	2	3	4	1	0	2	3	0	0	0	0	0	56	1.64	20.8	2	3													3	1	1	1	3	1	1	3	4	5	3	3	4	5	4	4	4	3
2735	21	2	2	3	4	1	0	2	3	1	0	1	0	0	53	1.63	19.9	2	3													2	1	2	1	1	1	1	2	5	5	4	4	5	5	5	4	4	3
2736	22	2	2	3	4	1	0	3	3	1	1	0	0	0	50	1.72	16.9	1	2													5	1	2	2	1	3	1	2	3	4	3	3	2	4	3	4	3	2
2739	18	2	2	3	1	1	0	4	4	0	0	1	0	0	67	1.73	22.4	2	3													2	1	1	1	1	2	1	1	4	5	3	4	3	5	5	5	4	3
2740	18	2	2	3	1	1	0	4	3	0	0	0	0	0	58	1.65	21.3	2	3													4	1	3	2	1	3	1	3	4	4	3	4	3	4	3	4	2	2
2741	18	2	2	3	1	1	0	3	2	0	0	0	0	0	53	1.69	18.6	2	3													1	1	2	3	1	1	1	1	4	3	3	4	3	3	4	4	4	3
2742	18	2	2	3	1	1	0	3	2	1	0	1	0	0	52	1.57	21.1	2	3													4	3	4	3	4	3	1	3	3	4	3	3	3	3	4	4	4	2
2744	19	2	2	3	1	1	0	4	3	0	1	0	0	0	51	1.63	19.2	2	3													2	1	1	1	1	2	1	2	4	5	4	4	4	5	5	5	3	2
2747	21	2	2	3	4	1	0	4	3	1	0	0	0	0	59	1.6	23	2	3													2	2	3	1	1	1	1	2	4	4	4	4	4	4	3	4	3	3
2748	20	2	2	3	3	1	0	4	3	0	0	1	0	0	46	1.56	18.9	2	3													2	1	1	1	1	1	1	1	4	5	3	4	3	5	4	4	3	3
2749	20	2	2	3	3	1	0	3	2	0	0	0	0	0	50	1.52	21.6	2	2													3	1	1	2	2	3	1	2	3	4	4	3	3	4	4	4	4	4
2750	20	2	2	3	3	1	0	4	2	0	0	1	0	0	76	1.7	26.3	3	2													4	1	2	2	2	2	2	2	3	3	3	3	3	3	3	4	2	2
2751	21	2	2	3	3	1	0	2	3	0	0	0	0	0	53	1.64	19.7	2	1													6	1	4	1	1	1	1	1	4	4	3	3	3	5	4	4	3	2
2752	21	2	2	3	3	1	0	3	2	0	0	1	0	0	65	1.66	23.6	2	2													6	1	6	6	4	4	1	6	4	5	3	4	5	4	3	5	4	4
2753	20	2	2	3	3	1	0	3	3	0	0	1	0	1	48	1.65	17.6	1	3													5	3	3	2	3	5	3	2	4	4	4	4	3	4	3	3	4	3
2754	20	2	2	3	3	1	0	5	4	0	0	0	0	0	62	1.71	21.2	2	3													3	1	3	1	1	2	2	3	5	5	4	4	4	4	4	4	4	4
2755	20	2	2	3	3	1	0	4	3	1	0	0	0	0	63	1.65	23.1	2	3													3	1	2	2	2	3	2	3	4	4	3	5	4	4	5	5	5	5
2756	21	2	2	3	3	1	0	3	3	1	0	1	0	1	70	1.65	25.7	3	3													4	1	3	1	4	6	1	5	4	5	4	4	5	5	5	4	5	4
2757	26	2	2	3	3	1	0	3	3	0	1	1	1	1	58	1.64	21.6	2	2													2	1	1	1	2	4	1	2	4	4	4	4	3	3	3	4	3	3
2758	33	2	2	3	3	1	0	3	3	0	1	0	0	0	68	1.71	23.3	2	2													2	1	3	2	1	1	1	2	4	4	4	4	3	4	4	4	2	4
2759	21	2	2	3	3	1	0	2	3	1	0	0	0	0	50	1.65	18.4	1	3													5	1	2	1	2	2	1	2	4	5	4	4	4	4	5	5	3	4
2760	20	2	2	3	3	1	0	4	3	0	0	0	0	1	56	1.64	20.8	2	3													5	4	3	1	5	5	2	4	4	5	4	4	4	4	4	4	2	3
2762	20	2	2	3	3	1	0	4	3	1	0	0	0	0	47	1.65	17.3	1	2													1	1	2	2	1	1	1	1	3	2	3	3	3	3	3	4	3	4
2764	20	2	2	3	3	1	1	4	3	1	0	1	0	0	55	1.74	18.2	1	2													3	2	2	2	3	3	2	2	4	4	4	4	3	4	3	3	3	2
2765	19	2	2	3	3	1	0	3	3	0	0	0	0	0	49	1.6	19.1	2	3													3	1	2	2	2	1	1	1	4	5	3	4	3	5	4	5	3	3
2766	20	2	2	3	3	1	0	4	3	0	0	0	0	0	56	1.58	22.4	2	3													5	3	4	5	3	6	4	4	3	4	3	4	3	3	4	3	3	2
2767	19	2	2	3	3	1	0	4	3	1	0	0	0	0	52	1.61	20.1	2	3													2	2	1	1	1	3	1	1	3	3	4	3	3	4	4	4	2	4
2768	21	2	2	3	3	1	0	4	2	0	1	1	0	0	55	1.63	20.7	2	2													3	1	3	3	2	5	2	3	3	3	3	3	3	3	3	3	2	2
2769	19	2	2	3	3	1	0	3	3	1	0	0	0	0	53	1.67	19	2	2													3	1	3	1	1	2	1	1	5	5	4	5	3	4	5	5	3	3
2770	20	2	2	3	3	1	0	5	4	0	1	0	0	1	69	1.61	26.6	3	3													3	5	3	1	1	3	3	3	5	5	3	4	4	4	4	3	2	2
2771	20	2	2	3	3	1	0	3	2	1	0	0	0	0	60	1.69	21	2	3													5	2	2	4	2	1	2	2	3	4	2	4	4	4	3	4	4	2
2772	21	2	2	1	3	1	1	3	2	0	1	1	1	1	72	1.64	26.8	3	1													5	3	4	4	4	4	4	5	4	4	3	4	3	3	3	4	4	3
2773	23	2	2	1	3	1	0	3	3	1	1	0	0	0	49	1.57	19.9	2	3													3	1	2	1	2	1	1	2	3	4	3	4	3	4	3	3	2	2
2774	22	2	2	1	4	0	0	2	3	1	1	1	1	1	73	1.65	26.8	3	2													4	4	5	3	5	3	4	4	4	4	4	3	5	5	2	3	2	1
2775	24	2	2	1	4	0	0	4	3	0	1	0	0	1	60	1.62	22.9	2	1													3	1	2	1	3	4	1	2	3	4	4	3	4	4	1	3	3	3
2776	18	2	2	1	1	1	0	3	3	0	0	0	1	1	51	1.6	19.9	2	3													1	1	1	1	1	1	1	1	4	4	5	4	3	3	3	4	3	4
2777	20	2	2	3	3	1	0	4	3	0	0	1	0	0	60	1.58	24	2	2													5	2	3	3	3	3	5	4	4	4	3	3	1	4	2	5	3	2
2778	21	2	2	3	3	1	0	3	3	0	0	1	0	0	58	1.58	23.2	2	2													4	2	5	3	4	3	4	5	3	5	3	4	3	3	3	4	2	2
2780	19	2	2	3	3	1	0	3	3	0	0	0	0	0	54	1.7	18.7	2	4													3	1	2	1	2	5	2	3	5	5	4	4	3	4	3	4	2	2
2781	21	2	2	1	1	1	0	3	3	0	0	0	1	1	77	1.66	27.9	3	2													5	1	3	3	6	1	4	6	3	4	3	3	2	3	3	4	4	2
2782	22	2	2	3	3	1	0	4	2	0	1	0	0	0	65	1.72	22	2	2													2	1	2	1	2	1	1	3	3	5	3	4	3	5	3	4	2	2
2783	20	2	2	3	3	1	0	3	2	0	0	0	0	1	58	1.75	18.9	2	3													3	1	2	1	1	1	1	1	5	4	4	4	3	4	4	4	3	3
2784	20	2	2	3	3	1	0	3	3	0	0	0	0	0	61	1.75	19.9	2	2													2	1	1	1	1	1	1	1	4	3	2	4	3	4	3	3	4	2
2785	19	2	2	3	3	1	0	4	2	0	0	0	0	0	56	1.69	19.6	2	2													4	1	3	1	2	1	2	2	3	4	3	5	3	4	3	4	3	3
2786	20	2	2	3	3	1	0	3	2	0	0	0	0	0	54	1.69	18.9	2	2													4	1	4	3	1	2	1	2	3	3	3	4	3	3	3	4	2	3
2787	22	2	2	1	5	1	0	5	3	0	1	0	0	0	51	1.65	18.7	2	3													4	1	4	1	3	2	1	1	4	4	4	3	4	4	4	4	3	4
2788	20	2	2	1	4	1	0	3	3	0	0	1	0	0	58	1.66	21	2	4													4	1	1	4	5	5	1	1	4	4	5	4	3	3	4	4	4	4
2789	23	2	2	1	5	1	0	4	4	0	1	0	0	0	65	1.63	24.5	2	3													1	1	4	1	1	1	3	1	5	3	5	4	5	5	3	4	5	5
2790	23	2	2	1	5	1	0	4	2	1	0	1	1	1	74	1.65	27.2	3	2													4	1	3	4	5	6	6	4	3	3	4	1	3	2	2	3	3	2
2791	24	2	2	1	3	1	0	2	2	1	0	1	1	1	80	1.7	27.7	3	2													5	2	3	3	4	3	2	3	4	3	2	2	3	3	3	3	3	2
2792	23	2	2	1	4	1	1	4	4	1	0	0	1	0	62	1.57	25.2	3	2													4	1	5	1	1	1	3	3	5	5	4	4	3	3	4	5	5	4
2793	23	2	2	1	5	1	0	4	3	1	0	0	0	0	72	1.72	24.3	2	2													4	3	3	4	4	4	1	5	4	4	3	4	4	4	4	4	4	4
2794	23	2	2	1	5	1	0	5	3	0	0	1	0	1	67	1.71	22.9	2	2													2	1	2	1	1	1	1	1	3	3	4	3	3	3	2	3	3	3
2795	23	2	2	1	5	1	0	4	3	0	0	0	0	0	55	1.62	21	2	2													2	2	2	2	2	2	2	2	4	4	4	4	4	4	3	4	4	4
2796	23	2	2	1	5	1	0	4	3	0	0	1	0	0	58	1.7	20.1	2	2													2	1	2	2	1	1	1	1	3	4	3	4	3	4	3	4	2	3
2800	19	2	2	1	2	1	0	3	3	0	0	1	0	0	61	1.6	23.8	2	3													3	1	3	3	2	3	2	2	5	5	2	2	3	3	2	3	4	1
2801	19	2	2	1	3	1	0	4	3	0	0	0	0	0	62	1.6	24.2	2	3													3	3	4	3	3	3	4	3	4	5	4	4	4	4	4	4	4	4
2802	19	2	2	1	3	1	0	4	3	0	0	0	0	0	54	1.69	18.9	2	1													2	1	2	1	1	1	1	1	4	4	3	4	3	4	4	3	3	4
2804	19	2	2	1	2	1	0	4	2	0	0	0	0	0	65	1.72	22	2	3													5	4	3	2	2	3	4	2	4	4	3	3	4	4	3	3	4	3
2805	27	2	2	1	5	1	0	3	3	1	0	0	0	0	66	1.66	24	2	3													1	1	2	1	1	1	1	2	5	4	4	3	4	5	3	4	4	3
2806	21	2	2	1	2	1	1	4	3	0	0	0	1	1	95	1.85	27.8	3	4													5	2	6	6	6	6	1	6	5	3	3	3	4	3	4	4	5	4
2807	23	2	2	1	5	1	0	4	2	0	0	0	0	0	56	1.72	18.9	2	3													2	1	1	1	1	1	1	1	4	3	3	4	3	4	3	4	4	3
2808	20	2	2	1	2	1	0	5	3	0	0	0	1	1	60	1.66	21.8	2	4													4	3	5	3	4	3	3	5	4	5	4	5	4	4	5	4	4	5
2809	19	2	2	1	2	1	0	4	3	0	0	1	0	0	52	1.69	18.2	2	3													2	1	2	1	1	1	1	1	4	3	3	3	3	3	4	4	4	3
2810	23	2	2	1	4	1	0	3	2	1	0	0	0	0	55	1.71	18.8	2	2													3	1	1	1	1	1	1	1	4	4	3	3	3	5	4	4	4	3
2811	24	2	2	1	4	1	0	4	2	0	0	0	0	0	59	1.69	20.7	2	2													3	2	4	5	5	4	2	4	5	5	5	4	5	5	4	5	5	5
2813	20	2	2	1	3	1	0	4	3	0	0	0	0	0	60	1.6	23.4	2	2													6	1	1	1	1	2	1	1	4	4	4	3	3	4	3	3	3	4
2814	24	2	2	1	5	1	0	5	3	0	0	0	0	0	70	1.66	25.4	3	3													2	1	3	1	1	2	1	2	5	5	4	4	5	5	5	4	5	5
2817	23	2	2	1	5	1	0	4	3	0	0	0	0	0	55	1.64	20.4	2	3													4	1	3	1	2	3	2	4	4	4	3	3	3	4	3	4	4	2
2819	22	2	2	1	5	1	0	3	3	0	0	0	0	0	47	1.62	17.9	1	4													3	1	5	2	3	5	2	4	3	4	1	3	4	4	3	4	4	3
2820	20	2	2	1	4	1	0	4	3	0	0	1	1	1	62	1.65	22.8	2	3													6	5	5	5	6	6	1	6	5	5	4	3	4	3	3	4	4	4
2821	23	2	2	1	5	1	0	4	4	0	1	1	0	0	55	1.74	18.2	1	4													1	3	3	2	2	3	2	3	4	5	3	3	4	5	3	3	3	3
2822	28	2	2	1	2	1	0	4	3	0	0	1	1	1	74	1.65	27.2	3	2													3	1	3	3	3	1	1	3	4	4	3	3	3	2	2	4	2	3
2823	23	2	2	1	5	1	0	4	2	1	1	0	0	1	52	1.63	19.6	2	2													4	1	3	1	1	1	1	2	4	4	3	4	4	4	1	3	3	2
2824	22	2	2	1	5	1	0	4	2	0	0	0	0	0	60	1.64	22.3	2	2													5	4	4	4	4	4	3	3	4	5	4	4	4	4	3	4	4	4
2826	22	2	2	1	4	1	0	3	3	0	0	0	0	0	53	1.67	19	2	2													3	5	3	4	3	4	3	3	3	4	3	2	3	5	3	4	4	4
2827	23	2	2	1	5	1	0	4	3	0	1	0	0	0	62	1.73	20.7	2	2													4	1	2	2	2	2	1	3	4	4	3	4	4	3	4	4	4	4
2829	18	2	2	3	1	1	0	4	2	0	0	0	0	0	58	1.7	20.1	2	3													2	1	1	1	1	1	1	1	4	4	4	4	4	5	4	3	3	4
2830	18	2	2	3	1	1	0	5	3	0	0	1	0	0	69	1.65	25.3	3	3													5	5	6	6	6	6	1	6	3	3	4	4	5	2	5	5	2	5
2832	18	2	2	3	1	1	0	4	3	0	0	0	0	0	53	1.68	18.8	2	4													5	1	3	2	2	4	1	2	3	3	4	4	3	4	3	5	3	4
2834	19	2	2	3	1	1	0	3	2	0	0	1	0	0	48	1.55	20	2	3													3	5	2	1	2	1	2	1	5	5	4	4	4	4	4	4	4	4
2835	18	2	2	3	1	1	0	3	2	0	0	0	0	1	60	1.64	22.3	2	2													3	5	3	4	3	3	5	5	4	3	3	2	3	4	3	3	3	3
2836	18	2	2	3	1	1	0	5	4	0	0	1	0	1	63	1.68	22.3	2	3													3	1	1	1	2	1	1	1	4	4	4	4	4	4	3	4	3	4
2838	20	2	2	3	1	1	0	3	3	0	1	0	0	0	45	1.56	18.5	1	3													3	1	3	2	4	1	1	1	4	5	4	4	3	4	5	5	3	2
2839	27	2	2	3	1	1	0	3	3	0	1	0	0	0	64	1.69	22.4	2	2													5	3	3	3	5	5	1	5	4	5	4	5	5	3	3	4	3	4
2840	27	2	2	1	1	0	1	4	3	0	1	0	0	1	57	1.62	21.7	2	3													5	1	3	3	4	5	4	5	4	4	4	3	4	3	3	3	3	3
2841	18	2	2	1	1	1	0	5	4	0	0	0	0	0	60	1.65	22	2	1													6	1	4	5	5	1	1	6	5	5	5	5	5	3	4	5	5	5
2842	31	2	2	1	4	0	0	3	3	1	1	1	0	0	46	1.61	17.7	1	2													2	1	2	1	1	1	1	1	3	4	3	3	3	3	2	3	2	2
2843	19	2	2	1	1	1	0	5	3	0	0	0	1	1	55	1.6	21.5	2	2													4	4	3	4	3	3	3	3	3	3	2	3	3	2	4	4	3	2
2845	25	2	2	1	5	0	0	4	3	0	1	0	1	0	51	1.63	19.2	2	3													1	1	1	1	1	1	1	1	5	5	5	5	5	5	5	5	5	5
2847	19	2	2	1	1	1	0	3	3	0	1	1	0	0	50	1.63	18.8	2	1													5	1	2	2	1	3	1	2	4	5	4	3	3	5	3	4	3	2
2848	19	2	2	1	1	1	0	3	3	0	0	0	0	0	50	1.63	18.8	2	3													1	1	1	1	1	1	1	1	5	5	5	5	5	5	5	5	3	5
2849	20	2	2	1	2	0	0	5	3	0	0	0	0	0	61	1.58	24.4	2	2													3	2	3	2	3	3	1	2	5	5	5	4	5	4	3	3	3	3
2850	20	2	2	1	3	1	0	5	3	0	0	1	0	0	79	1.69	27.7	3	2													6	6	6	2	5	5	4	5	5	5	4	5	4	4	4	4	3	3
2851	19	2	2	1	3	1	0	5	4	0	0	1	0	0	54	1.61	20.8	2	3													4	1	2	1	1	3	3	2	4	4	5	4	3	4	4	4	4	5
2852	22	2	2	1	5	1	0	3	4	1	0	1	0	0	50	1.64	18.6	2	2													2	1	1	1	1	2	1	1	5	5	5	3	4	5	4	3	5	5
2853	30	2	2	1	2	0	0	2	4	0	1	1	0	0	53	1.63	19.9	2	2													2	2	2	2	2	2	2	2	3	3	3	3	3	3	3	3	3	4
2854	19	2	2	1	1	1	0	3	2	0	0	1	0	1	55	1.67	19.7	2	2													4	1	3	2	3	4	1	2	4	3	5	4	3	5	3	5	4	3
2855	23	2	2	1	5	0	0	3	3	1	1	1	0	0	55	1.6	21.5	2	2													4	2	4	4	4	4	4	4	2	3	3	2	3	3	1	4	2	2
2856	26	2	2	1	5	1	0	4	2	0	0	0	0	0	58	1.63	21.8	2	2													4	4	3	4	3	3	3	5	2	4	3	4	4	3	3	4	3	4
2858	21	2	2	1	1	0	0	3	2	0	1	0	0	0	66	1.61	25.5	3	3													5	2	3	3	4	3	2	4	4	5	3	3	4	5	3	4	4	4
2859	25	2	2	1	5	0	0	3	2	1	0	1	0	0	52	1.58	20.8	2	3													3	1	3	1	1	3	1	2	5	5	4	4	4	5	5	5	5	3
2860	25	2	2	1	2	0	1	5	3	0	1	0	0	1	52	1.62	19.8	2	2													5	1	5	1	3	5	2	5	3	3	3	3	3	3	1	3	2	3
2863	21	1	2	1	3	1	1	4	3	0	0	0	0	0	101	1.73	33.7	4	3	2.1	0.6	1.4	1.5	3.2	1.6	3.2	3.5	0.8	1.6	5	4									4	2	4	3	5	4	5	5	3	3
2865	20	2	2	1	3	1	0	4	3	0	0	0	0	0	55	1.6	21.5	2	2													4	3	3	5	4	3	5	5	4	4	3	4	3	3	3	4	4	2
2866	23	2	2	1	3	1	0	3	2	0	0	1	0	0	54	1.59	21.4	2	3													5	1	6	6	2	6	1	5	3	3	3	3	3	3	3	4	4	2
2867	20	2	2	1	3	1	0	4	3	0	0	0	0	1	58	1.69	20.3	2	2													3	1	1	1	3	2	1	1	4	4	4	4	3	4	3	4	4	4
2868	21	2	2	1	3	1	0	3	3	1	0	1	0	0	54	1.63	20.3	2	3													5	2	3	2	2	5	3	2	3	3	3	3	3	4	4	3	3	3
2869	18	2	2	1	1	1	0	3	2	0	0	1	1	0	55	1.6	21.5	2	1													2	3	3	4	2	2	2	3	3	3	3	3	3	5	3	4	3	4
2870	20	2	2	1	1	1	0	5	3	0	0	0	0	0	54	1.58	21.6	2	2													4	4	4	4	4	4	4	4	4	4	4	4	3	3	3	3	3	4
2871	18	2	2	1	1	1	0	4	3	0	0	0	0	0	56	1.7	19.4	2	2													1	1	1	1	1	1	1	1	4	4	3	5	4	4	3	3	3	5
2872	18	2	2	1	1	1	0	3	2	1	0	0	1	0	74	1.65	27.2	3	2													6	3	5	6	4	1	1	6	3	3	3	3	3	2	5	5	4	4
2873	20	2	2	1	3	1	0	2	1	0	1	0	0	0	65	1.7	22.5	2	3													6	6	6	6	6	6	1	4	5	5	1	3	5	2	1	2	4	2
2874	20	2	2	1	2	1	0	3	3	0	0	0	0	0	53	1.63	19.9	2	2													3	2	3	4	3	2	3	3	4	2	3	3	2	1	3	1	4	2
2875	19	2	2	1	2	1	0	3	3	1	0	0	0	0	54	1.7	18.7	2	2													3	4	3	5	6	5	3	2	4	4	4	2	4	4	3	4	4	3
2876	19	2	2	1	1	1	0	4	3	0	1	0	0	0	56	1.6	21.9	2	2													5	1	5	4	5	3	3	4	3	4	4	3	3	3	3	3	2	2
2877	19	2	2	1	1	1	0	3	4	0	0	0	0	0	64	1.74	21.1	2	3													3	2	2	1	2	3	1	1	4	4	3	4	4	4	4	4	4	2
2879	20	2	2	1	1	1	1	4	3	1	1	1	0	0	66	1.64	24.5	2	2													5	4	5	5	3	3	3	3	5	5	3	4	3	2	2	3	2	3
2879	22	2	2	3	5	1	0	4	2	0	0	1	0	1	53	1.77	16.9	1	2													2	1	4	3	3	1	1	1	4	4	3	3	3	2	3	4	4	2
2880	22	2	2	1	4	1	0	3	3	0	0	0	0	0	58	1.53	24.8	2	2													2	1	3	2	1	1	1	2	4	4	4	3	3	3	3	4	3	4
2881	21	2	2	1	3	1	0	5	4	0	0	0	0	0	48	1.56	19.7	2	3													3	1	4	3	2	4	1	1	4	4	4	3	4	4	4	5	4	4
2884	21	2	2	1	3	1	0	5	3	0	0	0	0	0	53	1.6	20.7	2	3													1	1	2	2	1	1	1	4	4	5	5	5	5	5	5	5	4	4
2886	19	2	2	1	3	1	0	4	3	1	0	0	0	0	65	1.7	22.5	2	2													4	3	3	2	4	4	2	4	5	4	4	4	4	3	4	4	4	4
2887	24	2	2	1	4	0	0	4	2	1	1	0	1	0	60	1.64	22.3	2	2													5	2	4	3	3	3	4	4	4	4	3	3	3	3	2	4	2	3
2888	18	2	2	1	1	1	0	4	4	0	0	0	0	0	68	1.76	22	2	2													6	3	3	3	5	4	1	4	3	3	4	3	3	3	4	4	3	4
2889	18	2	2	1	1	1	0	5	2	0	0	1	0	0	50	1.56	20.5	2	2													4	4	5	3	4	4	5	4	4	3	5	3	5	5	3	4	3	4
2890	20	2	2	1	3	1	0	2	3	0	0	0	0	0	49	1.62	18.7	2	3													5	1	2	3	1	1	1	1	5	5	5	3	3	3	3	5	5	2
2891	25	2	2	1	5	1	0	3	3	1	1	1	1	1	53	1.6	20.7	2	3													5	4	4	4	3	4	3	3	4	4	4	4	3	3	3	3	3	2
2895	23	2	2	1	4	1	1	3	3	0	1	0	0	0	62	1.54	26.1	3	2													2	1	2	1	2	1	1	2	5	5	4	4	4	4	4	4	4	5
2896	24	2	2	1	4	1	0	4	3	0	1	0	0	1	60	1.72	20.3	2	2													3	1	2	2	2	2	1	3	5	5	4	3	4	4	3	3	4	4
2897	21	2	2	1	4	1	0	4	3	0	0	1	0	0	63	1.67	22.6	2	2													2	1	1	1	1	1	1	1	5	5	5	5	5	5	5	5	5	4
2898	21	2	2	1	2	1	1	4	2	0	1	0	0	0	55	1.65	20.2	2	4													2	1	1	1	1	1	1	1	5	5	3	3	3	5	5	5	4	4
2900	20	2	2	1	2	1	0	3	2	0	0	0	0	0	55	1.64	20.4	2	3													2	2	3	3	3	2	1	2	4	4	3	4	4	4	3	4	4	4
2902	22	2	2	1	5	1	0	3	3	0	0	0	1	0	70	1.65	25.7	3	3													5	1	3	3	5	4	2	4	5	5	4	3	4	3	3	4	3	2
2903	19	2	2	1	2	1	0	4	3	0	0	0	0	0	79	1.72	26.7	3	3													3	2	3	3	3	1	3	2	5	5	4	4	4	3	3	4	4	2
2904	23	2	2	1	5	1	0	4	2	0	0	0	1	1	50	1.7	17.3	1	3													3	1	6	4	1	1	1	1	4	4	3	3	4	5	3	5	3	4
2905	18	2	2	1	1	1	0	4	3	0	0	0	0	0	76	1.8	23.5	2	3													3	2	5	3	5	1	3	3	4	4	3	4	5	4	4	4	5	3
2906	18	2	2	3	1	1	0	2	2	0	0	0	0	0	67	1.5	29.8	3	2													6	1	6	4	1	2	1	5	4	4	3	4	4	3	3	3	2	3
2907	19	2	2	3	1	1	0	4	2	0	0	0	0	0	70	1.56	28.8	3	2													4	3	6	3	1	3	1	3	4	4	2	4	5	3	4	5	4	2
2908	18	2	2	3	1	1	0	3	2	0	0	0	0	0	57.3	1.63	21.6	2	2													2	1	2	1	1	1	1	2	4	4	4	3	2	5	5	4	4	2
2909	18	2	2	3	1	1	0	3	2	0	0	0	0	0	54	1.73	18	2	3													2	1	3	3	2	1	1	1	3	4	4	4	4	4	3	3	2	2
2910	18	2	2	3	1	1	0	3	3	0	0	1	0	0	56	1.69	19.6	2	3													5	3	3	3	3	5	3	4	2	4	3	3	3	3	4	5	3	3
2911	18	2	2	3	1	1	0	4	3	0	0	0	0	0	68	1.69	23.8	2	3													5	1	3	2	4	3	3	3	4	5	5	4	4	3	5	5	4	4
2912	18	2	2	3	1	1	0	3	2	0	0	0	0	0	50	1.66	18.1	2	2													3	2	1	1	1	1	1	1	4	4	3	4	3	5	5	5	5	4
2913	18	2	2	3	1	1	0	3	2	0	0	1	0	0	71	1.76	22.9	2	2													4	4	5	5	5	6	3	3	4	3	3	4	3	4	3	4	3	4
2914	18	2	2	3	1	1	0	4	3	0	0	0	0	0	58	1.79	18.1	2	2													3	1	1	1	1	1	1	1	3	4	4	3	3	3	4	4	2	4
2915	19	2	2	3	1	1	0	4	3	0	0	0	0	0	57	1.66	20.7	2	2													3	1	4	4	1	4	3	3	4	5	4	4	4	3	4	3	4	3
2916	18	2	2	3	1	1	0	3	3	0	0	0	0	0	60	1.66	21.8	2	2													3	1	3	2	2	5	1	2	4	4	4	3	4	3	4	4	3	3
2917	18	2	2	3	1	1	0	3	3	1	0	1	1	1	45	1.56	18.5	2	2													6	1	1	3	1	1	1	1	3	3	3	4	3	4	3	4	3	1
2918	18	2	2	3	1	1	0	3	2	0	0	0	0	0	49	1.65	18	2	3													5	1	2	3	1	1	1	1	4	4	4	3	3	3	3	3	2	2
2920	20	2	2	3	3	1	0	4	3	0	0	0	0	0	68	1.63	25.6	3	2													5	3	3	2	4	5	3	5	4	5	4	4	4	3	4	5	4	2
2921	31	2	2	3	3	1	0	2	2	1	0	1	0	0	73	1.65	26.8	3	3													6	3	6	6	3	6	1	6	1	3	2	3	3	2	1	3	2	2
2922	20	2	2	3	3	1	0	3	3	1	0	1	0	0	58	1.7	20.1	2	3													6	3	2	1	4	5	1	6	4	5	3	4	3	5	3	4	4	2
2923	20	2	2	3	3	1	0	4	3	0	0	0	0	0	70	1.68	24.8	2	3													3	1	3	2	3	2	3	2	5	5	4	3	5	4	5	5	4	5
2924	20	2	2	3	3	1	1	4	3	0	0	1	1	1	48	1.63	18.1	1	2													6	6	6	5	6	6	6	6	4	5	4	5	2	2	3	3	3	2
2925	21	2	2	3	3	1	0	3	2	1	0	1	0	0	66	1.7	22.8	2	3													4	2	5	3	3	4	1	4	3	3	3	3	3	4	4	4	3	2
2926	21	2	2	3	3	1	0	4	3	0	0	0	0	0	58	1.59	22.9	2	3													5	4	4	3	4	3	3	4	4	4	4	5	4	3	4	4	4	3
2927	20	2	2	3	3	1	0	3	3	1	0	0	0	0	56	1.6	21.9	2	3													4	2	4	3	3	2	3	3	4	4	3	3	3	3	3	3	3	2
2928	18	2	2	3	1	1	0	3	2	0	0	0	0	0	58	1.71	19.8	2	1													3	2	3	1	2	4	2	2	4	4	3	3	4	4	3	4	3	4
2929	20	2	2	3	3	1	0	3	3	0	0	0	0	0	65	1.64	24.2	2	3													2	1	2	3	3	1	3	3	3	4	3	4	3	4	3	4	3	4
2930	20	2	2	3	3	1	0	4	3	1	0	0	0	0	65	1.67	23.3	2	2													3	1	2	1	2	1	1	2	4	4	4	4	4	4	3	4	4	3
2931	20	2	2	3	3	1	0	4	3	0	0	0	0	0	53	1.58	21.2	2	3													5	2	6	5	5	5	3	5	4	5	3	3	3	1	3	3	3	2
2932	20	2	2	3	3	1	0	4	3	0	0	0	0	0	58	1.63	21.8	2	2													3	1	3	2	3	3	2	2	4	4	4	4	5	4	4	4	4	3
2933	19	2	2	3	3	1	0	3	3	1	0	1	0	0	55	1.6	21.5	2	3													2	2	3	3	3	2	1	2	4	5	4	3	3	4	3	4	4	3
2935	18	2	2	3	1	1	0	3	2	0	0	0	0	0	53	1.65	19.5	2	1													2	1	3	3	1	3	1	1	3	3	2	3	3	3	2	4	4	2
2936	18	2	2	3	1	1	0	5	2	0	0	0	0	0	54	1.67	19.4	2	2													5	3	3	3	3	4	3	4	4	5	2	4	4	3	3	4	4	4
2937	18	2	2	3	1	1	0	4	2	0	0	0	0	0	56	1.64	20.8	2	3													1	1	1	1	1	1	1	1	4	4	3	4	3	4	1	3	2	4
2938	19	2	2	3	1	1	0	4	3	0	0	0	0	0	69	1.68	24.4	2	2													4	4	3	3	4	2	1	2	4	4	3	3	3	4	3	3	3	4
2940	20	2	2	3	3	1	0	5	3	0	0	1	0	1	46	1.6	18	1	3													1	1	1	2	3	1	1	1	4	4	4	4	3	3	3	4	4	3
2941	20	2	2	3	3	1	0	4	3	0	0	1	0	0	70	1.63	26.3	3	2													5	2	4	3	5	5	1	4	3	5	4	4	3	3	5	5	3	3
2943	19	2	2	3	3	1	0	4	3	1	0	0	0	0	51	1.67	18.3	2	2													4	2	4	4	1	6	2	3	5	5	3	2	2	3	3	3	2	1
2944	20	2	2	3	3	1	0	5	2	0	0	0	0	0	45	1.59	17.8	1	3													3	1	4	1	1	1	1	1	5	5	5	4	4	3	4	4	4	3
2945	20	2	2	3	3	1	0	4	3	0	0	0	0	0	53	1.65	19.5	2	2													2	1	2	1	1	3	1	1	4	4	3	4	5	5	4	5	4	2
2946	20	2	2	3	3	1	0	3	2	1	0	0	0	0	60	1.58	24	2	3													3	1	2	3	1	2	1	1	4	4	4	3	3	3	3	3	3	3
2947	24	2	2	3	5	1	1	3	2	1	1	0	1	0	90	1.61	34.7	4	2													4	1	3	3	4	3	3	2	5	1	4	3	5	3	2	3	3	4
2949	24	2	2	1	2	1	0	3	2	0	0	0	0	0	48	1.63	18.1	1	3													4	1	2	3	1	2	1	1	2	3	2	2	3	2	3	4	3	2
2950	18	2	2	3	2	1	0	3	2	1	0	0	0	0	48	1.58	19.2	2	3													2	1	4	2	1	3	1	2	4	4	3	4	3	4	3	3	3	4
2951	23	2	2	3	3	1	0	3	3	1	1	0	0	0	67	1.55	27.9	3	3													5	1	5	1	5	5	1	2	4	5	4	3	3	5	5	3	3	4
2952	24	2	2	3	5	1	0	4	3	0	1	1	0	0	56	1.7	19.4	2	3													5	3	3	1	3	6	3	5	1	3	3	3	5	4	3	4	2	4
2953	30	2	2	1	2	0	0	3	3	1	1	1	0	0	56	1.62	21.3	2	3													5	1	2	1	1	3	1	2	3	4	3	3	3	5	3	3	3	1
2954	20	2	2	1	3	1	0	3	2	0	0	0	0	0	55	1.67	19.7	2	2													2	1	1	1	1	1	1	1	4	5	4	4	5	4	3	4	3	4
2955	21	2	2	1	3	1	0	4	4	1	1	1	1	1	75	1.56	30.8	4	4													5	3	4	3	3	4	3	4	5	5	5	3	5	5	5	4	5	4
2958	22	2	2	3	5	1	0	5	2	0	0	0	0	0	45	1.58	18	1	3													1	1	1	1	1	1	1	1	4	5	3	4	4	5	4	5	4	4
2959	22	2	2	3	5	1	0	4	3	0	0	1	0	0	67	1.68	23.7	2	3													3	1	2	2	3	2	1	1	5	5	4	4	3	5	4	4	4	1
2960	22	2	2	3	5	1	0	4	3	0	0	0	0	0	57	1.7	19.7	2	4													3	1	1	1	1	3	1	1	4	5	5	5	4	4	4	4	2	4
2961	22	2	2	3	5	1	0	4	2	0	0	0	0	0	53	1.63	19.9	2	2													1	1	1	1	1	5	1	1	4	5	4	4	5	5	5	5	4	4
2962	22	2	2	3	5	1	0	4	2	0	0	0	1	0	70	1.55	29.1	3	2													4	1	5	3	3	3	4	3	4	5	4	2	3	2	3	3	3	4
2963	21	2	2	3	5	1	0	4	2	0	0	0	0	0	67	1.74	22.1	2	3													6	1	6	3	3	3	2	4	4	5	3	2	3	3	4	5	3	2
2964	22	2	2	3	5	1	0	2	2	1	0	0	1	1	63	1.63	23.7	2	4													6	1	3	5	5	6	6	5	3	4	3	3	4	3	5	5	4	2
2965	23	2	2	3	5	1	0	4	3	0	0	0	0	0	51	1.66	18.5	2	3													5	2	3	2	5	2	1	3	4	4	3	4	4	5	3	3	4	4
2966	28	2	2	3	5	1	1	4	3	0	0	0	0	0	48	1.56	19.7	2	3													2	1	1	1	1	1	1	1	4	5	3	4	4	4	3	4	4	4
2967	24	2	2	3	5	1	0	4	2	0	0	0	0	1	58	1.74	19.2	2	3													3	1	1	1	1	1	1	1	4	5	5	4	5	5	4	4	4	4
2968	20	2	2	1	3	1	0	3	3	0	0	0	0	0	60	1.65	22	2	2													5	2	4	3	1	6	4	5	4	4	5	4	2	3	3	4	1	2
2969	20	2	2	1	3	1	0	4	3	0	1	0	0	0	60	1.63	22.6	2	3													3	1	2	2	3	4	2	2	4	5	4	4	4	4	4	4	4	3
2971	20	2	2	1	3	1	0	3	2	0	0	0	0	0	61	1.75	19.9	2	3													1	1	1	2	3	1	1	2	4	5	4	4	5	4	4	4	3	3
2972	24	2	2	3	5	1	0	4	3	0	0	1	0	0	52	1.63	19.6	2	1													5	1	2	1	3	1	1	1	5	5	3	5	5	5	5	5	4	3
2973	21	2	2	3	5	1	1	4	2	0	0	0	0	0	53	1.66	19.2	2	3													6	4	5	4	6	6	3	6	3	4	3	3	3	3	4	3	3	2
2974	23	2	2	3	5	1	0	5	3	0	0	1	1	1	58	1.61	22.4	2	2													6	1	3	1	5	1	1	4	4	5	4	4	3	3	3	5	4	1
2975	24	2	2	3	5	1	0	3	2	0	0	1	1	1	56	1.62	21.3	2	2													3	1	4	1	4	3	2	3	4	5	3	3	3	3	4	3	4	3
2976	26	2	2	3	5	1	0	3	2	0	0	1	0	0	70	1.65	25.7	3	2													3	2	2	2	2	2	3	4	3	3	2	3	2	3	3	3	3	2
2977	23	2	2	3	5	1	0	3	2	1	0	1	0	0	52	1.62	19.8	2	2													3	2	4	1	1	1	1	1	4	4	2	3	3	4	3	4	3	2
2978	23	2	2	3	5	1	0	4	3	1	0	1	0	0	52	1.63	19.6	2	2													4	2	2	1	1	3	2	1	4	4	3	3	3	4	2	3	3	3
2980	22	2	2	3	5	1	0	4	3	0	1	0	1	1	60	1.56	24.7	2	3													3	1	3	2	4	1	3	2	4	4	4	4	4	3	4	4	3	4
2981	22	2	2	3	5	1	0	2	2	1	0	0	0	0	58	1.7	20.1	2	3													3	3	3	3	3	3	3	3	1	1	1	1	5	5	5	5	5	4
2982	22	2	2	3	5	1	0	4	3	0	0	1	0	0	48	1.58	19.2	2	2													5	1	1	4	1	1	1	1	5	4	4	4	3	4	4	4	4	3
2983	22	2	2	3	5	1	0	3	3	0	0	0	0	0	52	1.6	20.3	2	2													4	3	3	4	1	1	1	2	2	2	3	3	4	3	3	4	3	4
2984	25	2	2	3	5	1	0	4	2	1	0	0	0	0	58	1.62	22.1	2	3													4	1	3	2	6	1	1	2	4	5	3	3	4	3	4	4	4	4
2986	23	2	2	1	2	1	0	4	3	0	0	0	0	0	56	1.74	18.5	2	3													1	1	2	1	1	1	1	1	5	5	4	5	4	5	3	4	4	5
2987	19	2	2	1	1	1	0	4	2	0	1	0	1	1	54	1.67	19.4	2	2													2	1	3	3	1	1	1	1	4	4	3	3	4	3	4	4	2	2
2988	29	2	2	1	1	0	0	3	3	0	1	0	0	1	50	1.5	22.2	2	2													2	1	1	1	2	5	1	1	4	4	4	3	4	5	5	4	3	4
2989	21	2	2	3	5	1	1	4	2	1	1	0	0	0	61	1.6	23.8	2	2													3	2	2	2	4	3	2	2	5	4	4	3	3	3	3	3	3	4
2990	23	2	2	3	4	1	0	4	2	1	0	1	0	0	53	1.61	20.4	2	2													5	3	6	5	5	6	6	6	4	4	3	3	3	4	3	4	4	4
2992	22	2	2	3	4	1	0	4	3	0	0	1	1	0	64	1.58	25.6	3	2													6	6	5	6	5	4	3	5	4	3	4	3	4	1	4	3	4	4
2993	23	2	2	3	5	1	0	3	2	0	0	1	1	0	58	1.58	23.2	2	3													6	2	4	5	3	5	6	6	2	2	2	3	4	3	4	4	3	4
2994	23	2	2	3	4	1	0	2	3	0	0	1	0	0	43	1.53	18.4	1	2													3	1	3	2	1	2	1	1	4	4	4	5	5	5	3	5	3	4
2995	24	2	2	3	4	1	0	2	3	1	0	0	0	0	58	1.64	21.6	2	2													4	1	4	1	1	1	1	1	4	5	5	4	5	5	5	4	3	5
2996	23	2	2	3	4	1	0	5	3	0	1	0	0	0	63	1.65	23.1	2	2													3	1	2	1	1	1	1	1	4	5	3	4	3	3	3	4	3	4
2998	19	2	2	3	2	1	0	4	2	0	0	0	1	0	60	1.64	22.3	2	2													4	3	4	3	3	3	4	4	3	4	4	4	3	3	1	3	3	4
3000	22	2	2	3	4	1	0	4	2	0	0	1	0	0	69	1.62	26.3	3	2													4	2	4	2	1	3	1	1	4	4	3	5	5	3	5	4	3	4
3001	22	2	2	3	4	1	0	4	2	0	1	0	0	0	49	1.66	17.8	1	3													2	1	1	1	1	1	1	1	5	5	4	5	5	5	5	4	5	5
3002	21	2	2	3	4	1	0	5	3	0	0	1	0	0	50	1.56	20.5	2	3													2	1	2	1	1	2	1	1	4	4	4	4	4	4	3	4	3	3
3003	21	2	2	3	4	1	0	5	3	0	0	0	0	0	56	1.65	20.6	2	3													4	1	2	2	1	2	1	2	4	5	4	4	4	5	4	4	3	4
3004	21	2	2	3	4	1	0	5	3	0	0	0	0	0	60	1.63	22.6	2	3													5	2	3	2	4	4	2	1	4	4	4	4	4	4	3	3	4	3
3006	21	2	2	3	4	1	0	4	3	0	0	0	0	0	61	1.69	21.4	2	3													6	1	4	1	3	2	1	1	4	5	4	3	5	5	4	4	3	4
3007	22	2	2	3	4	1	0	4	3	0	1	0	0	0	63	1.7	21.8	2	2													6	1	3	1	1	3	1	3	4	5	4	3	4	4	3	4	3	3
3008	21	2	2	3	4	1	0	3	3	0	0	0	0	0	52	1.61	20.1	2	1													4	1	1	1	1	1	1	1	4	4	4	3	4	4	4	4	4	4
3009	20	2	2	3	2	1	0	2	1	1	0	1	0	0	60	1.68	21.3	2	3													4	2	4	1	1	1	3	3	3	4	2	4	3	5	3	4	3	5
3010	22	2	2	3	2	1	0	2	2	1	1	0	1	1	67	1.7	23.2	2	3													4	2	5	2	6	3	5	4	3	4	2	3	5	4	3	4	4	4
3011	20	2	2	3	2	1	0	4	3	1	0	0	0	0	58	1.64	21.6	2	2													2	1	1	1	1	1	1	1	4	5	3	3	2	4	4	5	4	3
3012	19	2	2	3	2	1	0	5	2	1	0	1	0	0	70	1.62	26.7	3	2													3	2	2	2	2	2	2	1	4	5	4	4	4	4	3	4	4	5
3013	22	2	2	3	4	1	0	3	2	1	0	1	1	1	117	1.67	42	4	2													3	2	4	3	4	2	1	3	3	4	4	3	3	3	3	3	3	2
3014	22	2	2	3	4	1	0	5	3	0	0	1	0	0	70	1.7	24.2	2	3													4	1	4	3	2	3	2	3	5	5	4	4	3	3	3	5	2	4
3015	22	2	2	3	4	1	0	5	3	0	0	0	0	0	75	1.62	28.6	3	3													4	1	3	2	5	4	1	2	4	4	4	3	3	3	3	3	3	2
3016	23	2	2	3	3	1	0	2	2	0	1	0	0	0	66	1.64	24.5	2	3													3	1	2	1	2	2	1	1	5	5	4	5	5	5	4	4	3	4
3017	20	2	2	3	4	1	0	4	3	0	0	0	0	0	69	1.7	23.9	2	2													5	1	5	4	5	4	3	1	4	4	4	4	4	3	3	4	4	4
3018	23	2	2	3	5	1	0	3	3	1	0	1	0	0	58	1.64	21.6	2	3													5	1	3	2	5	3	1	3	3	4	5	4	4	3	4	4	2	2
3021	19	2	2	1	3	1	0	4	3	1	0	1	0	1	45.3	1.6	17.7	2	2													3	1	1	3	1	1	1	1	2	1	3	4	3	3	3	4	4	2
3023	21	2	2	3	4	1	0	4	3	0	0	1	0	0	65	1.63	24.5	2	3													4	1	3	2	1	1	3	3	4	4	4	3	3	3	2	3	4	2
3025	33	2	2	1	5	0	0	3	2	0	1	0	0	0	45	1.55	18.7	2	2													3	1	1	1	1	2	1	2	4	4	3	4	3	4	3	4	3	4
3027	34	1	2	2	2	1	0	4	3	0	0	1	0	0	72	1.8	22.2	2	1	1	0.9	1.2	0.6	0.6	0.4	0.6	1.2	0.9	0.8	0.9	1.2									2	2	3	3	2	3	3	2	2	3
3028	20	1	2	2	2	1	0	4	2	1	1	0	0	0	62	1.85	18.1	1	3	0.3	0.3	0.2	0.1	1.5	0.4	0.1	1.2	5	0.5	1.4	3									2	3	4	4	3	4	4	3	2	4
3029	19	1	2	2	2	1	0	4	3	0	0	0	0	0	84	1.81	25.6	3	2	1.5	1.2	0.6	0.2	1.6	1.2	1	2.1	1.6	1.5	1	1.2									4	5	4	3	3	4	3	4	3	3
3031	19	1	2	2	2	1	0	4	3	0	0	0	0	0	110	1.72	37.2	4	3	1.6	1.2	1	0.6	1.2	1	0.1	1.2	1.5	1.2	1.5	2									4	2	3	4	3	4	5	5	4	2
3032	23	1	2	2	2	1	0	3	2	1	0	0	0	0	72	1.67	25.8	3	2	1.4	1.6	2	0.2	1.8	2	0.6	2	0.9	0.6	1.2	1.5									3	4	4	4	5	5	3	3	3	4
3034	22	1	2	2	1	0	0	5	3	0	0	1	0	0	99	1.72	33.5	4	3	3.2	2.4	2.8	1.8	3.2	2.4	2.8	2.8	2	2.4	2.1	2.8									4	5	4	4	4	2	3	5	4	4
3035	23	1	2	2	2	1	0	4	2	0	0	1	0	0	69	1.7	23.9	2	2	3.2	2.4	3.2	1.5	2.8	2.1	1.8	3.2	3.2	2.4	1.8	1.2									3	4	3	3	3	3	2	3	2	3
3036	18	1	2	2	2	1	0	3	3	0	0	0	0	0	63	1.65	23.1	2	3	2.4	1.2	2.8	2.8	2.4	2.8	1.2	2.8	2.8	1.6	2	2.7									4	3	4	4	4	4	3	4	2	2
3037	19	1	2	2	1	1	0	3	2	0	0	0	0	0	105	1.9	29.1	3	2	2	1.8	1.2	2.8	1.8	2.1	3.6	2.1	3.5	2.1	1.4	1.8									5	4	4	4	4	5	4	4	4	4
3039	20	1	2	2	1	1	0	4	2	1	0	0	0	0	73.5	1.7	25.4	3	3	0.6	1.2	1.8	0.4	1.4	2.4	1.2	1	2.8	1.2	1	1.8									4	3	4	4	3	5	3	3	3	3
3040	31	1	2	2	1	0	0	4	2	1	1	0	0	0	90.5	1.81	27.6	3	3	1.2	1.2	1.2	0.6	1.2	1.2	0.8	1.6	0.8	1.2	0.9	0.8									3	3	3	3	3	3	3	4	3	2
3041	27	1	2	2	2	1	0	3	3	0	0	0	0	0	87	1.87	24.9	2	2	3.2	1.5	4	0.6	3.2	4	4	4	2	0.5	1.5	3.2									3	3	4	4	3	3	2	4	2	4
3042	22	1	2	2	2	1	0	4	2	1	1	1	0	0	68	1.85	19.9	2	2	4	2	5	1.8	2	3	3.5	0.9	5	0.9	1.6	1.8									4	4	2	4	3	3	2	4	3	2
3043	21	1	2	2	3	1	0	3	3	0	1	0	0	0	67	1.72	22.6	2	2	2.4	0.8	3	0.1	1	2	1.8	4	0.3	2.1	1	1.6									4	4	3	4	5	4	2	4	3	2
3044	19	1	2	2	2	1	0	3	3	0	0	0	0	0	72	1.83	21.5	2	2	1.5	1.5	0.6	0.8	1	1.5	1.2	1.5	0.8	0.8	1.5	1.5									3	4	3	4	4	4	4	3	2	3
3047	19	1	2	2	2	1	0	3	3	0	0	0	0	0	76	1.85	22.2	2	2	1.6	0.4	1.5	0.6	1.6	0.9	0.6	0.8	0.6	1.2	1.5	1.2									4	4	4	3	4	5	3	4	3	3
3049	20	1	2	2	2	1	0	2	2	1	0	0	0	0	80	1.81	24.4	2	2	3.5	1.4	2.5	1.5	3	2.5	0.6	2.5	2.8	1.2	1.5	2.4									4	5	5	3	5	5	3	4	3	5
3051	19	1	2	2	1	1	0	4	2	1	0	0	0	0	84	1.75	27.4	3	2	1.6	1.6	3.2	1.5	0.9	3.2	1.5	0.8	1.5	1	1.6	2									4	4	4	2	4	3	3	3	2	3
3052	26	1	2	2	2	1	1	4	4	0	0	1	0	1	89	1.84	26.3	3	1	2.8	0.3	2.8	1.8	1.2	2.8	1.5	4	0.5	0.5	0.7	0.3									4	5	5	4	4	5	5	4	3	4
3053	18	1	2	2	1	1	0	3	2	1	0	0	0	0	61	1.82	18.4	2	3	0.9	0.3	0.9	0.6	0.6	0.6	0.6	0.6	0.6	0.8	0.3	0.6									3	3	2	3	4	4	4	4	4	3
3054	20	1	2	2	2	1	0	3	3	0	0	0	0	1	73	1.7	25.3	3	2	1.2	2.4	0.8	2.8	1.4	2.8	1.8	1.2	1.5	1.5	1	1.2									3	4	3	4	5	5	2	4	2	3
3055	19	1	2	2	2	1	0	2	2	1	0	0	0	0	65	1.86	18.8	2	3	4.5	1.6	0.6	1.5	2	0.1	3.6	0.8	2.5	0.3	0.5	2									3	2	2	3	5	4	3	3	4	4
3057	22	1	2	2	4	0	1	4	1	1	0	0	0	0	65	1.79	20.3	2	2	1.8	2.1	1.8	1.2	1.8	2.8	1	2	1.2	1.5	2.4	2.1									3	3	2	3	2	3	3	3	3	2
3058	24	1	2	2	2	1	0	3	2	0	0	0	0	0	70	1.87	20	2	3	1.2	1	1.6	0.6	1	1	0.4	0.8	1.6	0.6	0.6	1									3	3	4	4	3	3	4	4	4	3
3059	19	1	2	2	2	1	0	3	3	0	0	0	0	0	88	1.65	32.3	4	1	1.5	1.2	2.4	0.4	1.8	0.1	0.6	1.8	1.8	0.5	0.9	1.5									5	5	5	4	4	5	5	5	5	3
3060	20	1	2	2	2	1	0	4	3	0	0	0	0	0	90	1.8	27.8	3	2	1.5	1.2	1.6	0.2	0.6	0.2	0.5	2	1.2	2.4	1.6	1.2									5	5	4	4	5	4	5	5	5	4
3061	19	1	2	2	2	1	0	2	3	0	0	0	0	0	60	1.7	20.8	2	3	1.2	1.5	0.9	0.4	1.2	0.6	0.2	0.3	0.6	0.8	0.8	1.2									4	4	4	4	4	4	3	5	4	4
3062	20	1	2	2	2	1	0	4	3	0	0	0	0	0	83	1.86	24	2	2	1.5	1.5	2.1	0.2	1	1.8	0.4	1.2	0.3	0.5	1.2	0.9									4	4	4	4	4	5	3	4	3	4
3063	33	1	2	2	2	1	0	4	2	1	0	1	0	0	94	1.89	26.3	3	3	2	1.5	0.9	0.6	2.8	1.2	0.6	2.5	0.9	2	1.2	3.2									3	4	3	4	4	3	4	4	4	3
3069	26	1	2	2	2	1	0	3	3	0	1	0	0	1	75	1.8	23.1	2	3	1	1.2	2	1.5	1.2	0.7	2.4	1.8	1.8	1.2	1.2	1.6									3	5	5	3	4	5	4	5	3	1
3070	20	1	2	2	2	1	0	4	3	1	0	0	0	0	110	1.93	29.5	3	2	1.5	1.5	0.9	0.3	2	0.4	0.5	1.2	1	2.5	0.8	1.5									4	4	4	4	4	4	3	3	5	2
3071	19	1	2	2	2	1	0	3	2	1	0	0	0	0	66	1.72	22.3	2	3	2.4	2.7	3.2	0.6	2.1	3.5	1.5	2	3	0.5	0.3	1.5									4	3	4	4	4	4	4	3	5	2
3072	20	1	2	2	2	1	0	3	2	0	1	0	0	0	61	1.75	19.9	2	3	1	0.3	0.3	0.2	0.2	0.2	0.2	1.2	0.1	0.4	0.4	0.9									4	4	4	3	4	5	4	4	4	3
3074	27	1	2	2	1	1	0	4	4	0	1	0	0	1	93	1.69	32.6	4	3	5	3.2	1.5	3.2	5	3.2	2	4	2.8	3.2	0.6	3.2									3	5	5	3	3	3	4	5	2	2
3075	25	1	2	2	4	0	1	3	2	0	1	0	0	0	70	1.7	24.2	2	2	2.4	0.3	0.6	0.1	0.3	0.6	0.1	0.3	0.3	0.5	0.3	0.3									3	3	3	3	3	3	3	3	3	4
3076	32	1	2	2	1	0	0	4	2	0	1	0	0	0	86	1.72	29.1	3	2	1.8	0.9	1.5	0.1	1.8	1.5	0.1	0.6	0.9	0.5	0.3	0.6									5	4	4	3	5	4	3	3	4	3
3078	19	1	2	2	2	1	0	5	3	0	0	0	0	0	78	1.84	23	2	3	1.6	1.5	0.4	0.3	2.4	3	0.4	0.8	0.3	1.5	1.4	2.4									4	5	4	5	5	5	5	5	5	4
3081	19	1	2	2	2	1	0	4	3	0	0	0	0	0	70	1.8	21.6	2	2	1.2	1	1.2	0.4	0.9	0.6	0.2	0.8	0.6	1.6	0.4	0.9									3	4	4	4	4	4	3	3	4	4
3082	19	1	2	2	2	1	0	5	2	0	0	0	0	0	75	1.69	26.3	3	2	2.8	2.1	2.1	1.5	2.8	2.5	0.3	1.5	1	1.5	1.2	2									3	5	3	4	3	3	3	5	2	2
3084	25	1	2	2	2	1	0	3	2	1	1	0	0	0	63	1.63	23.7	2	2	0.3	0.4	0.4	0.1	0.4	0.4	0.1	0.3	0.1	0.5	0.5	0.4									4	4	3	3	3	5	1	3	1	1
3085	24	1	2	2	4	1	0	3	2	1	0	0	0	0	100	1.74	33	4	3	0.3	0.3	0.3	0.1	0.3	0.1	0.1	0.4	1.5	0.5	0.3	0.3									3	3	3	3	3	4	5	3	2	3
3086	21	1	2	2	4	1	0	3	3	1	0	0	0	0	84	1.71	28.7	3	2	2.4	1.5	0.8	0.9	1.5	0.9	1.5	2	2	2.5	1	1.5									3	2	3	4	4	3	3	4	4	2
3087	19	1	2	2	1	1	0	3	2	0	0	1	0	0	71.5	1.78	22.6	2	3	1.5	1.5	1.5	0.2	1.5	1.5	0.1	1.5	1.5	0.5	1.5	1.5									4	4	2	3	3	4	4	3	3	4
3088	20	1	2	2	2	1	0	3	2	0	0	0	0	0	66	1.78	20.8	2	2	1.5	2.1	1.2	0.6	2.4	1.8	1.5	0.9	0.6	1.8	0.8	2.4									3	4	2	3	4	4	4	3	3	4
3089	34	1	2	2	2	1	0	4	3	1	0	0	0	1	72	1.74	23.8	2	2	1.8	1.8	5	0.9	1.8	3.6	0.9	1.6	2.4	0.4	0.9	2.7									4	4	3	4	3	4	3	2	3	4
3090	24	1	2	2	1	0	0	3	3	1	0	0	0	0	65	1.7	22.5	2	3	1.4	1.5	2.1	1	1.5	1.5	1.5	1.5	0.2	2.5	2	1.5									3	3	4	3	4	3	3	4	3	3
3091	18	1	2	2	1	1	0	4	3	0	0	0	0	0	69	1.7	23.9	2	3	0.3	0.9	0.3	0.1	0.3	0.3	0.1	0.3	0.3	0.4	0.3	0.3									4	4	4	4	5	5	4	4	4	4
3092	19	1	2	2	2	1	0	2	2	0	0	0	0	0	68	1.69	23.8	2	3	3.2	1.2	1.8	1.8	2.4	2.4	1.2	2.8	1.2	2	2.1	1.8									4	4	3	3	4	4	5	4	3	2
3093	18	1	2	2	2	1	0	4	3	0	0	0	0	0	75	1.72	25.4	3	3	2.7	1.8	2.8	0.1	1.5	0.1	0.6	3.2	2	0.5	3.2	1.6									3	3	3	4	3	4	5	4	4	2
3094	19	1	2	2	2	1	0	3	2	1	0	0	0	0	73	1.75	23.8	2	2	2	2.4	2.4	1.2	1.5	3.2	1.5	2.5	2.4	2	0.4	2.4									4	5	3	4	5	3	3	4	2	2
3096	33	1	2	2	5	0	0	3	2	1	1	0	0	0	85	1.76	27.4	3	2	1.4	1.4	2.8	0.6	1.6	2	0.6	1.5	2	1.5	1	1									4	4	4	4	4	4	4	4	2	3
3097	31	1	2	2	1	0	1	3	2	0	1	0	1	1	56	1.65	20.6	2	2	0.8	1.8	1.2	2	0.8	4	1.8	1.5	2	2.1	3.6	1.2									4	4	3	2	4	4	4	3	3	4
3099	18	1	2	2	2	1	0	5	4	0	1	0	1	0	90	1.7	31.1	4	4	0.3	2	2	0.1	2	0.1	1.5	0.5	0.1	1.5	1	0.5									5	5	5	3	4	5	5	5	2	4
3100	20	1	2	2	2	1	0	3	3	1	0	0	0	0	71	1.84	21	2	2	2.1	2.4	2.4	1.5	2.7	0.9	1.5	1.6	2.8	1.2	1.2	1.2									3	4	4	5	3	4	4	4	3	5
3101	26	1	2	2	2	1	0	3	2	0	1	1	0	1	79	1.77	25.2	3	3	1.6	1.6	1	0.3	1.4	2.4	1.4	1.6	0.5	2.1	0.6	1.6									4	4	4	3	4	4	3	3	3	2
3102	19	1	2	2	2	1	0	4	3	1	0	0	0	0	80	1.78	25.2	2	3	1.8	1.2	1.2	0.4	1.5	1.2	0.4	1.2	0.9	0.8	0.3	0.6									3	4	1	4	3	4	4	4	4	3
3105	20	1	2	2	1	1	0	3	3	1	0	0	0	0	64	1.8	19.8	2	3	1	0.2	0.9	0.4	0.8	0.3	0.9	0.4	2.5	1	2	1									4	3	3	3	4	5	3	2	4	4
3107	20	1	2	2	2	1	0	3	2	0	0	0	0	0	80	1.8	24.7	2	3	0.4	0.4	0.6	0.2	0.6	0.6	0.4	0.6	0.6	1	0.9	0.6									4	4	3	3	3	5	5	4	2	4
3108	22	1	2	2	2	1	0	3	2	0	0	0	0	0	70	1.85	20.5	2	4	1.6	2.1	1.2	1	2.1	1.5	2.8	2.8	2.4	2	2.4	1.8									3	3	2	5	4	4	5	4	5	5
3109	23	1	2	2	2	1	0	3	2	1	0	0	0	0	74	1.8	22.8	2	4	1.4	1.5	3	1.5	2.1	1.5	2.8	2.8	1.8	1.2	0.8	1.5									4	4	4	3	5	4	3	4	4	4
3111	19	1	2	2	2	1	0	3	3	0	0	0	0	0	75	1.76	24.2	2	3	1.5	1.5	2.4	1	1.5	2	1	2	2	2	1.5	1.5									4	5	4	5	5	5	4	5	5	5
3112	19	1	2	2	2	1	0	5	3	0	0	0	0	0	74	1.8	22.8	2	2	1.6	1.2	2.8	0.6	1.4	0.9	1.5	1.6	0.8	1.5	0.9	1.8									4	4	3	3	5	5	5	4	4	5
3113	25	1	2	2	1	1	0	4	3	0	0	0	0	0	61	1.74	20.1	2	2	1.2	0.9	2.4	1.2	1.5	1.5	1	0.8	2	2	1.6	1.5									4	4	4	4	4	4	4	4	3	4
3114	22	1	2	2	1	0	0	4	3	0	1	0	0	0	79	1.82	23.8	2	2	0.9	0.6	0.8	0.2	0.6	0.1	0.3	0.4	1.6	1	0.5	0.3									5	5	4	3	4	5	2	4	4	4
3116	21	1	2	2	2	1	0	4	2	0	1	0	0	0	55	1.7	19	2	3	2.1	2.1	1	2.1	1.5	1.5	1.8	2	2.4	2.5	2.8	3.2									2	3	3	3	2	3	2	3	2	2
3119	19	1	2	2	2	1	0	3	2	0	0	0	0	0	47	1.93	12.6	1	2	2	1.6	0.9	0.9	0.9	1.2	0.6	1.5	0.9	0.8	1.2	0.9									3	5	3	5	4	4	5	5	3	2
3120	24	1	2	2	2	1	0	4	3	0	0	1	0	0	98	1.81	29.9	3	3	1.2	3.2	0.6	0.9	3.2	2.4	0.2	0.8	2	1.5	1.5	3									3	3	2	4	3	3	4	4	4	3
3121	19	1	2	2	2	1	0	5	3	0	0	0	1	1	55	1.73	18.4	2	4	1.5	0.4	0.1	0.1	0.8	0.1	0.1	1.6	0.1	0.5	0.5	1.5									4	5	4	4	4	5	5	5	4	4
3121	24	2	2	1	3	1	0	4	3	1	0	1	0	0	62.5	1.74	20.6	2	2													1	1	2	2	1	3	1	1	4	5	4	4	3	5	4	5	4	4
3123	24	1	2	2	2	1	0	4	2	1	0	0	0	0	64	1.7	22.1	2	2	1.8	1.2	3.2	0.6	2.4	1.6	1.2	0.6	0.6	0.5	0.8	1.2									4	4	3	4	4	5	3	4	3	4
3124	23	1	2	2	2	1	1	3	3	0	0	1	0	0	72	1.7	24.9	2	2	1.6	0.2	2.4	0.1	1.4	0.1	0.2	1.6	0.1	0.5	0.6	1.8									3	3	4	4	3	5	5	5	2	4
3125	24	1	2	2	4	1	0	3	2	1	0	0	0	0	80	1.85	23.4	2	3	1	1.5	0.9	1.2	1	0.2	1.5	2	0.6	0.6	1.5	1.5									4	4	2	3	4	3	3	3	3	2
3126	18	2	2	1	1	1	0	3	3	0	0	0	0	0	56	1.7	19.4	2	1													1	2	1	1	1	1	1	1	4	4	3	3	4	4	3	4	4	3
3127	20	2	2	1	3	1	1	3	3	0	0	1	0	1	59	1.7	20.4	2	3													3	1	2	1	1	1	1	1	3	4	3	3	4	4	3	4	4	4
3128	25	2	2	1	3	1	0	3	3	1	1	0	0	0	50	1.65	18.4	1	3													3	1	3	1	1	1	1	2	2	3	4	3	2	3	3	3	2	2
3129	21	2	2	1	3	1	0	2	2	0	0	0	0	0	54	1.61	20.8	2	2													3	1	1	1	1	5	1	3	4	5	4	4	3	4	5	5	3	2
3130	21	2	2	1	3	1	0	4	3	0	1	0	0	0	50	1.6	19.5	2	3													3	1	3	4	4	3	3	6	4	5	4	4	3	3	4	4	3	5
3133	23	2	2	1	1	1	0	4	3	0	0	0	0	0	65	1.6	25.4	3	4													1	1	1	1	1	1	2	2	5	4	5	3	3	4	4	4	4	4
3134	21	2	2	1	1	1	0	4	3	0	0	1	0	0	70	1.67	25.1	3	2													5	1	4	3	4	3	2	5	4	4	4	3	4	3	3	4	3	4
3135	21	2	2	1	5	1	0	4	3	0	0	0	0	0	50	1.65	18.4	1	2													1	1	1	1	1	1	1	1	5	5	5	5	4	4	4	4	4	4
3138	19	2	2	1	3	1	0	5	2	0	0	1	0	0	48	1.67	17.2	2	4													4	1	2	1	1	3	1	1	4	4	4	3	3	4	4	4	2	2
3139	20	2	2	1	4	1	0	3	3	0	0	0	0	0	68	1.74	22.5	2	1													5	1	2	1	1	2	1	2	3	5	4	3	3	3	2	4	2	2
3142	20	2	2	1	3	1	0	3	2	0	0	0	0	0	66.6	1.7	23	2	2													4	1	3	2	5	5	3	5	4	4	4	3	4	3	3	3	4	4
3142	22	2	2	1	3	1	0	4	3	0	0	0	1	0	70	1.6	27.3	3	2													5	4	4	5	5	4	3	5	4	4	4	4	3	2	2	3	3	4
3143	20	2	2	1	2	1	0	2	2	1	0	0	0	0	49	1.59	19.4	2	4													3	1	3	1	1	4	3	2	4	4	3	3	4	4	3	3	1	4
3146	23	2	2	1	4	1	0	5	3	0	1	0	0	1	56	1.6	21.9	2	2													4	1	3	2	1	3	1	3	4	4	3	3	3	3	2	4	1	4
3147	23	2	2	2	4	1	0	4	2	0	0	1	1	0	57	1.66	20.7	2	2													1	1	2	1	1	2	1	1	4	4	4	3	4	5	3	4	2	2
3148	21	2	2	1	4	1	0	4	2	1	0	1	0	1	70	1.51	30.7	4	2													5	2	4	3	5	6	3	5	3	3	3	4	3	3	3	4	4	4
3149	21	2	2	1	4	1	0	5	3	1	0	0	0	0	58	1.58	23.2	2	1													5	2	4	2	4	5	1	5	4	5	3	4	3	3	2	4	4	4
3151	30	2	2	2	1	0	0	4	2	0	1	0	1	1	72	1.57	29.2	3	2													3	1	5	2	5	3	1	5	4	4	4	3	3	3	4	5	2	2
3151	22	2	2	2	3	1	0	4	2	0	0	0	1	0	65	1.65	23.9	2	2													1	1	2	1	1	1	1	1	4	4	4	3	4	5	3	4	3	2
3152	19	2	2	2	2	1	0	4	3	0	0	1	0	0	59	1.72	19.9	2	2													1	1	1	1	2	1	1	1	3	5	3	3	4	5	5	4	3	3
3154	32	1	2	2	1	1	0	3	3	0	1	0	0	0	80	1.83	23.9	2	2	0.3	0.3	0.3	0.1	0.3	0.3	0.1	0.3	0.3	0.5	0.3	0.3									5	5	5	5	5	5	5	5	5	5
3155	19	2	2	2	2	1	0	4	2	0	0	0	0	0	51	1.64	19	2	1													1	1	1	1	1	1	1	1	3	5	3	3	3	5	2	4	4	3
3156	19	2	2	2	2	1	0	5	3	0	0	0	0	0	49	1.57	19.9	2	2													4	1	3	1	1	3	1	1	4	5	5	4	5	5	5	4	3	4
3157	19	2	2	2	2	1	0	4	2	0	0	0	0	0	67	1.64	24.9	2	2													1	2	4	3	1	4	1	3	4	4	4	3	3	3	3	4	3	3
3158	20	2	2	2	3	1	0	4	3	1	0	0	0	1	52	1.68	18.4	1	2													3	1	2	3	1	1	1	2	4	4	5	3	4	5	5	5	3	3
3159	23	2	2	2	3	1	0	3	3	0	1	0	0	0	44	1.56	18.1	1	4													3	1	1	1	1	1	1	1	4	3	4	3	3	5	4	5	3	3
3162	19	2	2	2	2	1	0	2	3	1	0	1	0	0	80	1.67	28.7	3	2													4	2	2	6	3	4	4	4	1	2	4	2	2	2	3	4	3	2
3163	19	2	2	2	2	1	1	4	3	0	0	0	0	0	65	1.69	22.8	2	3													2	1	1	1	1	1	1	1	5	5	4	3	5	5	5	5	5	4
[truncated: 199 more rows]
[truncated: 36 more columns]

## Sheet: labels
Label	Description
Code_identification	Participant identification code
Age	Participant' age (in complete years)
Sex	1=Male; 2=Female
Country	1=Brazil; 2=Portugal
Course_are (Course area that the student attends)	Human Sciences=1; Exact sciences=2; Health/Biological sciences=3
Course_year	1=First; 2=Second; 3=Third; 4=Fourth; 5=Fifth
Course_Schedule	Night=0; Diurnal=1
Housing	Family/friends=0; Alone=1
Course_Expectations (initial expectation regarding the course)	Much worse=1; Worst=2; Equal=3; Better=4; Much better=5
Course_Performance (self-reported performance in the course)	Bad=1; Regular=2; Good=3; Excellent=4
Course_thoughts_dropping_out	No=0; Yes=1
Work (concomitant work activities to studies)	No=0; Yes=1
Medication_study (medication use due to studies)	No=0; Yes=1
Medication_body (medication use for body change)	No=0; Yes=1
Suplements_body (food supplement use for body change)	No=0; Yes=1
Weight (Kg)	self-reported weight
Height (m)	self-reported height
BMI	Body Mass Index
Nutritional_status	Underweight=1; Eutrophic=2; Overweight=3; Obesity=4
Economic_class	Classes D and E=1; Class C=2; Class B=3; Class A=4
MBDS1	Male Body Dissatisfaction Scale item (only men completed the instrument)
MBDS2	Male Body Dissatisfaction Scale item (only men completed the instrument)
MBDS4	Male Body Dissatisfaction Scale item (only men completed the instrument)
MBDS6	Male Body Dissatisfaction Scale item (only men completed the instrument)
MBDS8	Male Body Dissatisfaction Scale item (only men completed the instrument)
MBDS9	Male Body Dissatisfaction Scale item (only men completed the instrument)
MBDS12	Male Body Dissatisfaction Scale item (only men completed the instrument)
MBDS15	Male Body Dissatisfaction Scale item (only men completed the instrument)
MBDS16	Male Body Dissatisfaction Scale item (only men completed the instrument)
MBDS19	Male Body Dissatisfaction Scale item (only men completed the instrument)
MBDS21	Male Body Dissatisfaction Scale item (only men completed the instrument)
MBDS23	Male Body Dissatisfaction Scale item (only men completed the instrument)
BSQ5	Body Shape Questionnnaire item (only women completed the instrument)
BSQ11	Body Shape Questionnnaire item (only women completed the instrument)
BSQ15	Body Shape Questionnnaire item (only women completed the instrument)
BSQ20	Body Shape Questionnnaire item (only women completed the instrument)
BSQ21	Body Shape Questionnnaire item (only women completed the instrument)
BSQ22	Body Shape Questionnnaire item (only women completed the instrument)
BSQ25	Body Shape Questionnnaire item (only women completed the instrument)
BSQ28	Body Shape Questionnnaire item (only women completed the instrument)
WHOQoL5	World Health Organization Quality of Life Questionnaire-Short Form item
WHOQoL6	World Health Organization Quality of Life Questionnaire-Short Form item
WHOQoL7	World Health Organization Quality of Life Questionnaire-Short Form item
WHOQoL9	World Health Organization Quality of Life Questionnaire-Short Form item
WHOQoL10	World Health Organization Quality of Life Questionnaire-Short Form item
WHOQoL11	World Health Organization Quality of Life Questionnaire-Short Form item
WHOQoL12	World Health Organization Quality of Life Questionnaire-Short Form item
WHOQoL13	World Health Organization Quality of Life Questionnaire-Short Form item
WHOQoL14	World Health Organization Quality of Life Questionnaire-Short Form item
WHOQoL16	World Health Organization Quality of Life Questionnaire-Short Form item
WHOQoL17	World Health Organization Quality of Life Questionnaire-Short Form item
WHOQoL18	World Health Organization Quality of Life Questionnaire-Short Form item
WHOQoL19	World Health Organization Quality of Life Questionnaire-Short Form item
WHOQoL20	World Health Organization Quality of Life Questionnaire-Short Form item
WHOQoL21	World Health Organization Quality of Life Questionnaire-Short Form item
WHOQoL22	World Health Organization Quality of Life Questionnaire-Short Form item
WHOQoL23	World Health Organization Quality of Life Questionnaire-Short Form item
WHOQoL24	World Health Organization Quality of Life Questionnaire-Short Form item
WHOQoL25	World Health Organization Quality of Life Questionnaire-Short Form item
WHOQoL26	World Health Organization Quality of Life Questionnaire-Short Form item
PHCS1	Perceived Health Competence Scale item
PHCS2	Perceived Health Competence Scale item
PHCS3	Perceived Health Competence Scale item
PHCS4	Perceived Health Competence Scale item
PHCS5	Perceived Health Competence Scale item
PHCS6	Perceived Health Competence Scale item
PHCS7	Perceived Health Competence Scale item
PHCS8	Perceived Health Competence Scale item
TFEQ1	Three-Factor Eating Questionnaire (18 items version) item
TFEQ6	Three-Factor Eating Questionnaire (18 items version) item
TFEQ9	Three-Factor Eating Questionnaire (18 items version) item
TFEQ15	Three-Factor Eating Questionnaire (18 items version) item
TFEQ19	Three-Factor Eating Questionnaire (18 items version) item
TFEQ20	Three-Factor Eating Questionnaire (18 items version) item
TFEQ22	Three-Factor Eating Questionnaire (18 items version) item
TFEQ24	Three-Factor Eating Questionnaire (18 items version) item
TFEQ26	Three-Factor Eating Questionnaire (18 items version) item
TFEQ27	Three-Factor Eating Questionnaire (18 items version) item
TFEQ28	Three-Factor Eating Questionnaire (18 items version) item
TFEQ33	Three-Factor Eating Questionnaire (18 items version) item
TFEQ34	Three-Factor Eating Questionnaire (18 items version) item
TFEQ39	Three-Factor Eating Questionnaire (18 items version) item
TFEQ43	Three-Factor Eating Questionnaire (18 items version) item
TFEQ48	Three-Factor Eating Questionnaire (18 items version) item
TFEQ49	Three-Factor Eating Questionnaire (18 items version) item
TFEQ50	Three-Factor Eating Questionnaire (18 items version) item
